# Supplementary material for: Genomic Diversity and Evolution of SARS-CoV-2 Lineages in Pakistan
Source: Viruses. 2023 Jun 27;15(7):1450. doi: 10.3390/v15071450 (PMC10386162; doi:10.3390/v15071450)
Supplement: Supplementary file 1 [file viruses-15-01450-s001.zip]

Archive with 1 entries (1 files):
- viruses-2438807-supplementary.xlsx
