# Supplementary material for: Genomic Diversity and Evolution of SARS-CoV-2 Lineages in Pakistan
Source: Viruses. 2023 Jun 27;15(7):1450. doi: 10.3390/v15071450 (PMC10386162; doi:10.3390/v15071450)
Supplement: Supplementary file 1 [file viruses-15-01450-s001.zip › viruses-2438807-supplementary.xlsx]

## Sheet: Sheet1
Sr. No.	Accesion No.	Institute	Release Date	Lineage	Host
1	OQ520225	The Aga Khan University, Pediatrics and Child Health, Pakistan	2023-02-27	XBB.1.5	Homo sapiens
2	OQ520226	The Aga Khan University, Pediatrics and Child Health, Pakistan	2023-02-27	XBB.2.4	Homo sapiens
3	OQ520227	The Aga Khan University, Pediatrics and Child Health, Pakistan	2023-02-27	XBB.1.9.1	Homo sapiens
4	OQ520228	The Aga Khan University, Pediatrics and Child Health, Pakistan	2023-02-27	XBB.2	Homo sapiens
5	OQ520229	The Aga Khan University, Pediatrics and Child Health, Pakistan	2023-02-27	XBB.1.9.2	Homo sapiens
6	OQ520230	The Aga Khan University, Pediatrics and Child Health, Pakistan	2023-02-27	XBB.1.9.2	Homo sapiens
7	OQ520231	The Aga Khan University, Pediatrics and Child Health, Pakistan	2023-02-27	XBB.1	Homo sapiens
8	OQ520232	The Aga Khan University, Pediatrics and Child Health, Pakistan	2023-02-27	XBB.1.9.2	Homo sapiens
9	OQ519923	The Aga Khan University, Pediatrics and Child Health, Pakistan	2023-02-26	BN.1.4	Homo sapiens
10	OQ519924	The Aga Khan University, Pediatrics and Child Health, Pakistan	2023-02-26	XBB.1.5	Homo sapiens
11	OQ519925	The Aga Khan University, Pediatrics and Child Health, Pakistan	2023-02-26	B	Homo sapiens
12	OQ519926	The Aga Khan University, Pediatrics and Child Health, Pakistan	2023-02-26	XBB.1.9.1	Homo sapiens
13	OQ519927	The Aga Khan University, Pediatrics and Child Health, Pakistan	2023-02-26	XBB.1.11.1	Homo sapiens
14	OQ519928	The Aga Khan University, Pediatrics and Child Health, Pakistan	2023-02-26	XBB.1.5	Homo sapiens
15	OQ519929	The Aga Khan University, Pediatrics and Child Health, Pakistan	2023-02-26	XBB.1.5	Homo sapiens
16	OQ519930	The Aga Khan University, Pediatrics and Child Health, Pakistan	2023-02-26	B	Homo sapiens
17	OQ519931	The Aga Khan University, Pediatrics and Child Health, Pakistan	2023-02-26	XBB.1	Homo sapiens
18	OQ439753	The Aga Khan University, Pediatrics and Child Health, Pakistan	2023-02-15	XBB.1	Homo sapiens
19	OQ439754	The Aga Khan University, Pediatrics and Child Health, Pakistan	2023-02-15	BN.1.3	Homo sapiens
20	OQ439755	The Aga Khan University, Pediatrics and Child Health, Pakistan	2023-02-15	XBB.1.12	Homo sapiens
21	OQ439756	The Aga Khan University, Pediatrics and Child Health, Pakistan	2023-02-15	unclassifiable	Homo sapiens
22	OQ439757	The Aga Khan University, Pediatrics and Child Health, Pakistan	2023-02-15	XBB.1	Homo sapiens
23	OQ439758	The Aga Khan University, Pediatrics and Child Health, Pakistan	2023-02-15	BQ.1.1	Homo sapiens
24	OQ439759	The Aga Khan University, Pediatrics and Child Health, Pakistan	2023-02-15	XBB.1	Homo sapiens
25	OQ439760	The Aga Khan University, Pediatrics and Child Health, Pakistan	2023-02-15	B.1.351	Homo sapiens
26	OQ439761	The Aga Khan University, Pediatrics and Child Health, Pakistan	2023-02-15	AY.108	Homo sapiens
27	OQ439762	The Aga Khan University, Pediatrics and Child Health, Pakistan	2023-02-15	AY.108	Homo sapiens
28	OQ439763	The Aga Khan University, Pediatrics and Child Health, Pakistan	2023-02-15	AY.108	Homo sapiens
29	OQ439764	The Aga Khan University, Pediatrics and Child Health, Pakistan	2023-02-15	AY.108	Homo sapiens
30	OQ439765	The Aga Khan University, Pediatrics and Child Health, Pakistan	2023-02-15	AY.108	Homo sapiens
31	OQ439766	The Aga Khan University, Pediatrics and Child Health, Pakistan	2023-02-15	AY.108	Homo sapiens
32	OQ439767	The Aga Khan University, Pediatrics and Child Health, Pakistan	2023-02-15	AY.127	Homo sapiens
33	OQ439768	The Aga Khan University, Pediatrics and Child Health, Pakistan	2023-02-15	AY.108	Homo sapiens
34	OQ439769	The Aga Khan University, Pediatrics and Child Health, Pakistan	2023-02-15	AY.108	Homo sapiens
35	OQ439770	The Aga Khan University, Pediatrics and Child Health, Pakistan	2023-02-15	AY.108	Homo sapiens
36	OQ439771	The Aga Khan University, Pediatrics and Child Health, Pakistan	2023-02-15	B.1.617.2	Homo sapiens
37	OQ439772	The Aga Khan University, Pediatrics and Child Health, Pakistan	2023-02-15	B.1.617.2	Homo sapiens
38	OQ380713	UVAS and CEMB(PU), Epidemiology; Molecular Biology, Pakistan	2023-02-05	B.1.1.7	Homo sapiens
39	OQ380714	UVAS and CEMB(PU), Epidemiology; Molecular Biology, Pakistan	2023-02-05	unclassifiable	Homo sapiens
40	OQ380717	UVAS and CEMB(PU), Epidemiology; Molecular Biology, Pakistan	2023-02-05	B.1.1.7	Homo sapiens
41	OQ380718	UVAS and CEMB(PU), Epidemiology; Molecular Biology, Pakistan	2023-02-05	B.1.1.7	Homo sapiens
42	OQ346308	The Aga Khan University, Pediatrics and Child Health, Pakistan	2023-01-30	BA.5.2	Homo sapiens
43	OQ346309	The Aga Khan University, Pediatrics and Child Health, Pakistan	2023-01-30	XBB.1.9.1	Homo sapiens
44	OQ346310	The Aga Khan University, Pediatrics and Child Health, Pakistan	2023-01-30	XBB.1.9.1	Homo sapiens
45	OQ346311	The Aga Khan University, Pediatrics and Child Health, Pakistan	2023-01-30	XBB.1.9.1	Homo sapiens
46	OQ295396	The Aga Khan University, Pediatrics and Child Health, Pakistan	2023-01-20	XBB.1	Homo sapiens
47	OQ295397	The Aga Khan University, Pediatrics and Child Health, Pakistan	2023-01-20	BQ.1	Homo sapiens
48	OQ295398	The Aga Khan University, Pediatrics and Child Health, Pakistan	2023-01-20	XBB.1	Homo sapiens
49	OQ295399	The Aga Khan University, Pediatrics and Child Health, Pakistan	2023-01-20	BA.5.2.6	Homo sapiens
50	OQ244524	The Aga Khan University, Pediatrics and Child Health, Pakistan	2023-01-13	XBB.1	Homo sapiens
51	OQ244525	The Aga Khan University, Pediatrics and Child Health, Pakistan	2023-01-13	B	Homo sapiens
52	OQ244526	The Aga Khan University, Pediatrics and Child Health, Pakistan	2023-01-13	BQ.1.13	Homo sapiens
53	OQ244527	The Aga Khan University, Pediatrics and Child Health, Pakistan	2023-01-13	XBB.1	Homo sapiens
54	OQ244528	The Aga Khan University, Pediatrics and Child Health, Pakistan	2023-01-13	unclassifiable	Homo sapiens
55	OQ244529	The Aga Khan University, Pediatrics and Child Health, Pakistan	2023-01-13	XBB.1.5.9	Homo sapiens
56	OQ195732	The Aga Khan University, Pediatrics and Child Health, Pakistan	2023-01-09	XBB.1	Homo sapiens
57	OQ195733	The Aga Khan University, Pediatrics and Child Health, Pakistan	2023-01-09	BY.1	Homo sapiens
58	OQ195734	The Aga Khan University, Pediatrics and Child Health, Pakistan	2023-01-09	XBB.1	Homo sapiens
59	OQ195735	The Aga Khan University, Pediatrics and Child Health, Pakistan	2023-01-09	BQ.1	Homo sapiens
60	OQ195736	The Aga Khan University, Pediatrics and Child Health, Pakistan	2023-01-09	XBB.2.1	Homo sapiens
61	OQ195737	The Aga Khan University, Pediatrics and Child Health, Pakistan	2023-01-09	XBB.1.9	Homo sapiens
62	OQ195738	The Aga Khan University, Pediatrics and Child Health, Pakistan	2023-01-09	BN.1.3.4	Homo sapiens
63	OQ155237	The Aga Khan University, Pediatrics and Child Health, Pakistan	2023-01-03	CK.1	Homo sapiens
64	OQ155238	The Aga Khan University, Pediatrics and Child Health, Pakistan	2023-01-03	BA.5.2	Homo sapiens
65	OQ155239	The Aga Khan University, Pediatrics and Child Health, Pakistan	2023-01-03	CK.2	Homo sapiens
66	OQ155240	The Aga Khan University, Pediatrics and Child Health, Pakistan	2023-01-03	CK.1	Homo sapiens
67	OQ155241	The Aga Khan University, Pediatrics and Child Health, Pakistan	2023-01-03	BA.5.2.18	Homo sapiens
68	OQ155242	The Aga Khan University, Pediatrics and Child Health, Pakistan	2023-01-03	BA.2.75.2	Homo sapiens
69	OQ155243	The Aga Khan University, Pediatrics and Child Health, Pakistan	2023-01-03	BA.5.1	Homo sapiens
70	OQ155244	The Aga Khan University, Pediatrics and Child Health, Pakistan	2023-01-03	CK.1.2	Homo sapiens
71	OQ155245	The Aga Khan University, Pediatrics and Child Health, Pakistan	2023-01-03	BA.5.2	Homo sapiens
72	OQ155246	The Aga Khan University, Pediatrics and Child Health, Pakistan	2023-01-03	CK.1	Homo sapiens
73	OQ155247	The Aga Khan University, Pediatrics and Child Health, Pakistan	2023-01-03	CK.1	Homo sapiens
74	OQ155248	The Aga Khan University, Pediatrics and Child Health, Pakistan	2023-01-03	BA.5.2.56	Homo sapiens
75	OQ155249	The Aga Khan University, Pediatrics and Child Health, Pakistan	2023-01-03	BA.5.2.56	Homo sapiens
76	OQ155250	The Aga Khan University, Pediatrics and Child Health, Pakistan	2023-01-03	CK.1	Homo sapiens
77	OQ155251	The Aga Khan University, Pediatrics and Child Health, Pakistan	2023-01-03	unclassifiable	Homo sapiens
78	OQ155252	The Aga Khan University, Pediatrics and Child Health, Pakistan	2023-01-03	BN.1	Homo sapiens
79	OQ155256	The Aga Khan University, Pediatrics and Child Health, Pakistan	2023-01-03	CK.1	Homo sapiens
80	OQ155257	The Aga Khan University, Pediatrics and Child Health, Pakistan	2023-01-03	CK.1	Homo sapiens
81	OQ155258	The Aga Khan University, Pediatrics and Child Health, Pakistan	2023-01-03	CK.1	Homo sapiens
82	OQ155259	The Aga Khan University, Pediatrics and Child Health, Pakistan	2023-01-03	BA.5.2.16	Homo sapiens
83	OQ155260	The Aga Khan University, Pediatrics and Child Health, Pakistan	2023-01-03	CK.1	Homo sapiens
84	OQ155261	The Aga Khan University, Pediatrics and Child Health, Pakistan	2023-01-03	CK.2.1	Homo sapiens
85	OQ155262	The Aga Khan University, Pediatrics and Child Health, Pakistan	2023-01-03	CK.1	Homo sapiens
86	OQ155263	The Aga Khan University, Pediatrics and Child Health, Pakistan	2023-01-03	CK.1	Homo sapiens
87	OQ155264	The Aga Khan University, Pediatrics and Child Health, Pakistan	2023-01-03	CK.2.1	Homo sapiens
88	OQ155265	The Aga Khan University, Pediatrics and Child Health, Pakistan	2023-01-03	CK.1	Homo sapiens
89	OQ155266	The Aga Khan University, Pediatrics and Child Health, Pakistan	2023-01-03	BV.2	Homo sapiens
90	OQ155267	The Aga Khan University, Pediatrics and Child Health, Pakistan	2023-01-03	CK.2	Homo sapiens
91	OQ155268	The Aga Khan University, Pediatrics and Child Health, Pakistan	2023-01-03	CK.1	Homo sapiens
92	OQ155269	The Aga Khan University, Pediatrics and Child Health, Pakistan	2023-01-03	CK.1	Homo sapiens
93	OQ155270	The Aga Khan University, Pediatrics and Child Health, Pakistan	2023-01-03	CK.2.1	Homo sapiens
94	OQ155271	The Aga Khan University, Pediatrics and Child Health, Pakistan	2023-01-03	XBB.1	Homo sapiens
95	OQ155272	The Aga Khan University, Pediatrics and Child Health, Pakistan	2023-01-03	XBB.1	Homo sapiens
96	OQ158772	The Aga Khan University, Pediatrics and Child Health, Pakistan	2023-01-03	BA.5.2	Homo sapiens
97	OQ158773	The Aga Khan University, Pediatrics and Child Health, Pakistan	2023-01-03	BA.5.2.16	Homo sapiens
98	OQ158774	The Aga Khan University, Pediatrics and Child Health, Pakistan	2023-01-03	CK.1	Homo sapiens
99	OQ158775	The Aga Khan University, Pediatrics and Child Health, Pakistan	2023-01-03	BA.5.2.16	Homo sapiens
100	OQ158776	The Aga Khan University, Pediatrics and Child Health, Pakistan	2023-01-03	BA.5.2.16	Homo sapiens
101	OQ158777	The Aga Khan University, Pediatrics and Child Health, Pakistan	2023-01-03	BQ.1.1	Homo sapiens
102	OQ158778	The Aga Khan University, Pediatrics and Child Health, Pakistan	2023-01-03	BQ.1.1	Homo sapiens
103	OQ158779	The Aga Khan University, Pediatrics and Child Health, Pakistan	2023-01-03	CK.1	Homo sapiens
104	OQ158780	The Aga Khan University, Pediatrics and Child Health, Pakistan	2023-01-03	BV.2	Homo sapiens
105	OQ158781	The Aga Khan University, Pediatrics and Child Health, Pakistan	2023-01-03	CK.1	Homo sapiens
106	OQ158782	The Aga Khan University, Pediatrics and Child Health, Pakistan	2023-01-03	CK.2	Homo sapiens
107	OQ158783	The Aga Khan University, Pediatrics and Child Health, Pakistan	2023-01-03	CK.1	Homo sapiens
108	OQ158784	The Aga Khan University, Pediatrics and Child Health, Pakistan	2023-01-03	XBB.1	Homo sapiens
109	OQ158785	The Aga Khan University, Pediatrics and Child Health, Pakistan	2023-01-03	XBB.1	Homo sapiens
110	OQ158786	The Aga Khan University, Pediatrics and Child Health, Pakistan	2023-01-03	BA.2.10.1	Homo sapiens
111	OQ158787	The Aga Khan University, Pediatrics and Child Health, Pakistan	2023-01-03	XBB.1	Homo sapiens
112	OQ158788	The Aga Khan University, Pediatrics and Child Health, Pakistan	2023-01-03	XBB.1	Homo sapiens
113	OQ158789	The Aga Khan University, Pediatrics and Child Health, Pakistan	2023-01-03	XBB.1	Homo sapiens
114	OP962358	The Aga Khan University, Pediatrics and Child Health, Pakistan	2022-12-07	B	Homo sapiens
115	OP962364	The Aga Khan University, Pediatrics and Child Health, Pakistan	2022-12-07	B	Homo sapiens
116	OP550257	The Aga Khan University, Pediatrics and Child Health, Pakistan	2022-09-29	B	Homo sapiens
117	OP693484	Centers of Excellence in Science & Applied Technologies, punjab, CESAT, Pakistan	2022-10-21	B	Homo sapiens
118	OP278726	FCCU, Biotechnology, Pakistan	2022-08-22	B	Homo sapiens
119	OM232271	Dr. Panjwani Center for Molecular Medicine and Drug Research, ICCBS, University of sindh, Jamil-ur-Rahman Center for Genome Research, Pakistan	2022-01-12	B	Homo sapiens
120	MW960278	Dr. Panjwani Center for Molecular Medicine and Drug Research, International Center for Chemical and Biological Sciences, University of sindh, Jamil-ur-Rahman Center for Genome Research, Pakistan	2021-05-16	B	Homo sapiens
121	MW422119	China National Center for Bioinformation / Beijing Institute of Genomics, Chinese Academy of Sciences, National Genomics Data Center, China	2021-03-03	B	Homo sapiens
122	MW447631	University of sindh, Jamil-ur-Rahman Center for Genome Research, Dr. Panjwani Center for Molecular Medicine and Drug Research, ICCBS, Pakistan	2021-01-07	B	Homo sapiens
123	MT500122	Dr. Panjwani Center for Molecular Medicine and Drug Research, International Center for Chemical and Biological Sciences, University of sindh, Jamil-ur-Rahman Center for Genome Research, Pakistan	2020-05-21	B	Homo sapiens
124	MT262993	Pir Mehr Ali Shah Arid Agriculture University punjab, University Institute of Biochemistry and Biotechnology, Pakistan	2020-03-31	B	Homo sapiens
125	OP704196	Centers of Excellence in Science & Applied Technologies, punjab, CESAT, Pakistan	2022-10-24	B.1	Homo sapiens
126	OU596467		2021-09-11	B.1	Homo sapiens
127	MZ444619		2021-06-25	B.1	Homo sapiens
128	MZ444620	Dr. Panjwani Center for Molecular Medicine and Drug Research, International Center for Chemical and Biological Sciences, University of sindh, Jamil-ur-Rahman Center for Genome Research, Pakistan	2021-06-25	B.1	Homo sapiens
129	MZ444621	Dr. Panjwani Center for Molecular Medicine and Drug Research, International Center for Chemical and Biological Sciences, University of sindh, Jamil-ur-Rahman Center for Genome Research, Pakistan	2021-06-25	B.1	Homo sapiens
130	MT729995	Aga Khan University, Pathology and Laboratory Medicine, Pakistan	2021-06-16	B.1	Homo sapiens
131	MT731278	Aga Khan University, Pathology and Laboratory Medicine, Pakistan	2021-06-16	B.1	Homo sapiens
132	MZ328030	Dr. Panjwani Center for Molecular Medicine and Drug Research, International Center for Chemical and Biological Sciences, University of sindh, Jamil-ur-Rahman Center for Genome Research, Pakistan	2021-06-02	B.1	Homo sapiens
133	MZ328044	Dr. Panjwani Center for Molecular Medicine and Drug Research, International Center for Chemical and Biological Sciences, University of sindh, Jamil-ur-Rahman Center for Genome Research, Pakistan	2021-06-02	B.1	Homo sapiens
134	MW960282	Dr. Panjwani Center for Molecular Medicine and Drug Research, International Center for Chemical and Biological Sciences, University of sindh, Jamil-ur-Rahman Center for Genome Research, Pakistan	2021-05-16	B.1	Homo sapiens
135	MW421982	China National Center for Bioinformation / Beijing Institute of Genomics, Chinese Academy of Sciences, National Genomics Data Center, China	2021-03-03	B.1	Homo sapiens
136	MW421983	China National Center for Bioinformation / Beijing Institute of Genomics, Chinese Academy of Sciences, National Genomics Data Center, China	2021-03-03	B.1	Homo sapiens
137	MW421984	China National Center for Bioinformation / Beijing Institute of Genomics, Chinese Academy of Sciences, National Genomics Data Center, China	2021-03-03	B.1	Homo sapiens
138	MW421985	China National Center for Bioinformation / Beijing Institute of Genomics, Chinese Academy of Sciences, National Genomics Data Center, China	2021-03-03	B.1	Homo sapiens
139	MW421987	China National Center for Bioinformation / Beijing Institute of Genomics, Chinese Academy of Sciences, National Genomics Data Center, China	2021-03-03	B.1	Homo sapiens
140	MW421989	China National Center for Bioinformation / Beijing Institute of Genomics, Chinese Academy of Sciences, National Genomics Data Center, China	2021-03-03	B.1	Homo sapiens
141	MW421990	China National Center for Bioinformation / Beijing Institute of Genomics, Chinese Academy of Sciences, National Genomics Data Center, China	2021-03-03	B.1	Homo sapiens
142	MW421991	China National Center for Bioinformation / Beijing Institute of Genomics, Chinese Academy of Sciences, National Genomics Data Center, China	2021-03-03	B.1	Homo sapiens
143	MW421992	China National Center for Bioinformation / Beijing Institute of Genomics, Chinese Academy of Sciences, National Genomics Data Center, China	2021-03-03	B.1	Homo sapiens
144	MW421993		2021-03-03	B.1	Homo sapiens
145	MW421995	China National Center for Bioinformation / Beijing Institute of Genomics, Chinese Academy of Sciences, National Genomics Data Center, China	2021-03-03	B.1	Homo sapiens
146	MW421998	China National Center for Bioinformation / Beijing Institute of Genomics, Chinese Academy of Sciences, National Genomics Data Center, China	2021-03-03	B.1	Homo sapiens
147	MW422003	China National Center for Bioinformation / Beijing Institute of Genomics, Chinese Academy of Sciences, National Genomics Data Center, China	2021-03-03	B.1	Homo sapiens
148	MW422007	China National Center for Bioinformation / Beijing Institute of Genomics, Chinese Academy of Sciences, National Genomics Data Center, China	2021-03-03	B.1	Homo sapiens
149	MW422008	China National Center for Bioinformation / Beijing Institute of Genomics, Chinese Academy of Sciences, National Genomics Data Center, China	2021-03-03	B.1	Homo sapiens
150	MW422009	China National Center for Bioinformation / Beijing Institute of Genomics, Chinese Academy of Sciences, National Genomics Data Center, China	2021-03-03	B.1	Homo sapiens
151	MW422010	China National Center for Bioinformation / Beijing Institute of Genomics, Chinese Academy of Sciences, National Genomics Data Center, China	2021-03-03	B.1	Homo sapiens
152	MW422011	China National Center for Bioinformation / Beijing Institute of Genomics, Chinese Academy of Sciences, National Genomics Data Center, China	2021-03-03	B.1	Homo sapiens
153	MW422013	China National Center for Bioinformation / Beijing Institute of Genomics, Chinese Academy of Sciences, National Genomics Data Center, China	2021-03-03	B.1	Homo sapiens
154	MW422014	China National Center for Bioinformation / Beijing Institute of Genomics, Chinese Academy of Sciences, National Genomics Data Center, China	2021-03-03	B.1	Homo sapiens
155	MW422015	China National Center for Bioinformation / Beijing Institute of Genomics, Chinese Academy of Sciences, National Genomics Data Center, China	2021-03-03	B.1	Homo sapiens
156	MW422017	China National Center for Bioinformation / Beijing Institute of Genomics, Chinese Academy of Sciences, National Genomics Data Center, China	2021-03-03	B.1	Homo sapiens
157	MW422018	China National Center for Bioinformation / Beijing Institute of Genomics, Chinese Academy of Sciences, National Genomics Data Center, China	2021-03-03	B.1	Homo sapiens
158	MW422019	China National Center for Bioinformation / Beijing Institute of Genomics, Chinese Academy of Sciences, National Genomics Data Center, China	2021-03-03	B.1	Homo sapiens
159	MW422020	China National Center for Bioinformation / Beijing Institute of Genomics, Chinese Academy of Sciences, National Genomics Data Center, China	2021-03-03	B.1	Homo sapiens
160	MW422021	China National Center for Bioinformation / Beijing Institute of Genomics, Chinese Academy of Sciences, National Genomics Data Center, China	2021-03-03	B.1	Homo sapiens
161	MW422022	China National Center for Bioinformation / Beijing Institute of Genomics, Chinese Academy of Sciences, National Genomics Data Center, China	2021-03-03	B.1	Homo sapiens
162	MW422023	China National Center for Bioinformation / Beijing Institute of Genomics, Chinese Academy of Sciences, National Genomics Data Center, China	2021-03-03	B.1	Homo sapiens
163	MW422024	China National Center for Bioinformation / Beijing Institute of Genomics, Chinese Academy of Sciences, National Genomics Data Center, China	2021-03-03	B.1	Homo sapiens
164	MW422025	China National Center for Bioinformation / Beijing Institute of Genomics, Chinese Academy of Sciences, National Genomics Data Center, China	2021-03-03	B.1	Homo sapiens
165	MW422026	China National Center for Bioinformation / Beijing Institute of Genomics, Chinese Academy of Sciences, National Genomics Data Center, China	2021-03-03	B.1	Homo sapiens
166	MW422027	China National Center for Bioinformation / Beijing Institute of Genomics, Chinese Academy of Sciences, National Genomics Data Center, China	2021-03-03	B.1	Homo sapiens
167	MW422028	China National Center for Bioinformation / Beijing Institute of Genomics, Chinese Academy of Sciences, National Genomics Data Center, China	2021-03-03	B.1	Homo sapiens
168	MW422029	China National Center for Bioinformation / Beijing Institute of Genomics, Chinese Academy of Sciences, National Genomics Data Center, China	2021-03-03	B.1	Homo sapiens
169	MW422030	China National Center for Bioinformation / Beijing Institute of Genomics, Chinese Academy of Sciences, National Genomics Data Center, China	2021-03-03	B.1	Homo sapiens
170	MW422038	China National Center for Bioinformation / Beijing Institute of Genomics, Chinese Academy of Sciences, National Genomics Data Center, China	2021-03-03	B.1	Homo sapiens
171	MW422034	China National Center for Bioinformation / Beijing Institute of Genomics, Chinese Academy of Sciences, National Genomics Data Center, China	2021-03-03	B.1	Homo sapiens
172	MW422035	China National Center for Bioinformation / Beijing Institute of Genomics, Chinese Academy of Sciences, National Genomics Data Center, China	2021-03-03	B.1	Homo sapiens
173	MW422036	China National Center for Bioinformation / Beijing Institute of Genomics, Chinese Academy of Sciences, National Genomics Data Center, China	2021-03-03	B.1	Homo sapiens
174	MW422042	China National Center for Bioinformation / Beijing Institute of Genomics, Chinese Academy of Sciences, National Genomics Data Center, China	2021-03-03	B.1	Homo sapiens
175	MW422043	China National Center for Bioinformation / Beijing Institute of Genomics, Chinese Academy of Sciences, National Genomics Data Center, China	2021-03-03	B.1	Homo sapiens
176	MW422044	China National Center for Bioinformation / Beijing Institute of Genomics, Chinese Academy of Sciences, National Genomics Data Center, China	2021-03-03	B.1	Homo sapiens
177	MW422045	China National Center for Bioinformation / Beijing Institute of Genomics, Chinese Academy of Sciences, National Genomics Data Center, China	2021-03-03	B.1	Homo sapiens
178	MW422047	China National Center for Bioinformation / Beijing Institute of Genomics, Chinese Academy of Sciences, National Genomics Data Center, China	2021-03-03	B.1	Homo sapiens
179	MW422048	China National Center for Bioinformation / Beijing Institute of Genomics, Chinese Academy of Sciences, National Genomics Data Center, China	2021-03-03	B.1	Homo sapiens
180	MW422049	China National Center for Bioinformation / Beijing Institute of Genomics, Chinese Academy of Sciences, National Genomics Data Center, China	2021-03-03	B.1	Homo sapiens
181	MW422050	China National Center for Bioinformation / Beijing Institute of Genomics, Chinese Academy of Sciences, National Genomics Data Center, China	2021-03-03	B.1	Homo sapiens
182	MW422052	China National Center for Bioinformation / Beijing Institute of Genomics, Chinese Academy of Sciences, National Genomics Data Center, China	2021-03-03	B.1	Homo sapiens
183	MW422053	China National Center for Bioinformation / Beijing Institute of Genomics, Chinese Academy of Sciences, National Genomics Data Center, China	2021-03-03	B.1	Homo sapiens
184	MW422054	China National Center for Bioinformation / Beijing Institute of Genomics, Chinese Academy of Sciences, National Genomics Data Center, China	2021-03-03	B.1	Homo sapiens
185	MW422056	China National Center for Bioinformation / Beijing Institute of Genomics, Chinese Academy of Sciences, National Genomics Data Center, China	2021-03-03	B.1	Homo sapiens
186	MW422057	China National Center for Bioinformation / Beijing Institute of Genomics, Chinese Academy of Sciences, National Genomics Data Center, China	2021-03-03	B.1	Homo sapiens
187	MW422059	China National Center for Bioinformation / Beijing Institute of Genomics, Chinese Academy of Sciences, National Genomics Data Center, China	2021-03-03	B.1	Homo sapiens
188	MW422060	China National Center for Bioinformation / Beijing Institute of Genomics, Chinese Academy of Sciences, National Genomics Data Center, China	2021-03-03	B.1	Homo sapiens
189	MW422061	China National Center for Bioinformation / Beijing Institute of Genomics, Chinese Academy of Sciences, National Genomics Data Center, China	2021-03-03	B.1	Homo sapiens
190	MW422062	China National Center for Bioinformation / Beijing Institute of Genomics, Chinese Academy of Sciences, National Genomics Data Center, China	2021-03-03	B.1	Homo sapiens
191	MW422063	China National Center for Bioinformation / Beijing Institute of Genomics, Chinese Academy of Sciences, National Genomics Data Center, China	2021-03-03	B.1	Homo sapiens
192	MW422064	China National Center for Bioinformation / Beijing Institute of Genomics, Chinese Academy of Sciences, National Genomics Data Center, China	2021-03-03	B.1	Homo sapiens
193	MW422065	China National Center for Bioinformation / Beijing Institute of Genomics, Chinese Academy of Sciences, National Genomics Data Center, China	2021-03-03	B.1	Homo sapiens
194	MW422068	China National Center for Bioinformation / Beijing Institute of Genomics, Chinese Academy of Sciences, National Genomics Data Center, China	2021-03-03	B.1	Homo sapiens
195	MW422072	China National Center for Bioinformation / Beijing Institute of Genomics, Chinese Academy of Sciences, National Genomics Data Center, China	2021-03-03	B.1	Homo sapiens
196	MW422073	China National Center for Bioinformation / Beijing Institute of Genomics, Chinese Academy of Sciences, National Genomics Data Center, China	2021-03-03	B.1	Homo sapiens
197	MW422074	China National Center for Bioinformation / Beijing Institute of Genomics, Chinese Academy of Sciences, National Genomics Data Center, China	2021-03-03	B.1	Homo sapiens
198	MW422075	China National Center for Bioinformation / Beijing Institute of Genomics, Chinese Academy of Sciences, National Genomics Data Center, China	2021-03-03	B.1	Homo sapiens
199	MW422076	China National Center for Bioinformation / Beijing Institute of Genomics, Chinese Academy of Sciences, National Genomics Data Center, China	2021-03-03	B.1	Homo sapiens
200	MW422077	China National Center for Bioinformation / Beijing Institute of Genomics, Chinese Academy of Sciences, National Genomics Data Center, China	2021-03-03	B.1	Homo sapiens
201	MW422078	China National Center for Bioinformation / Beijing Institute of Genomics, Chinese Academy of Sciences, National Genomics Data Center, China	2021-03-03	B.1	Homo sapiens
202	MW422079	China National Center for Bioinformation / Beijing Institute of Genomics, Chinese Academy of Sciences, National Genomics Data Center, China	2021-03-03	B.1	Homo sapiens
203	MW422080	China National Center for Bioinformation / Beijing Institute of Genomics, Chinese Academy of Sciences, National Genomics Data Center, China	2021-03-03	B.1	Homo sapiens
204	MW422081	China National Center for Bioinformation / Beijing Institute of Genomics, Chinese Academy of Sciences, National Genomics Data Center, China	2021-03-03	B.1	Homo sapiens
205	MW422083	China National Center for Bioinformation / Beijing Institute of Genomics, Chinese Academy of Sciences, National Genomics Data Center, China	2021-03-03	B.1	Homo sapiens
206	MW422084	China National Center for Bioinformation / Beijing Institute of Genomics, Chinese Academy of Sciences, National Genomics Data Center, China	2021-03-03	B.1	Homo sapiens
207	MW422085	China National Center for Bioinformation / Beijing Institute of Genomics, Chinese Academy of Sciences, National Genomics Data Center, China	2021-03-03	B.1	Homo sapiens
208	MW422087	China National Center for Bioinformation / Beijing Institute of Genomics, Chinese Academy of Sciences, National Genomics Data Center, China	2021-03-03	B.1	Homo sapiens
209	MW422090	China National Center for Bioinformation / Beijing Institute of Genomics, Chinese Academy of Sciences, National Genomics Data Center, China	2021-03-03	B.1	Homo sapiens
210	MW422091	China National Center for Bioinformation / Beijing Institute of Genomics, Chinese Academy of Sciences, National Genomics Data Center, China	2021-03-03	B.1	Homo sapiens
211	MW422092	China National Center for Bioinformation / Beijing Institute of Genomics, Chinese Academy of Sciences, National Genomics Data Center, China	2021-03-03	B.1	Homo sapiens
212	MW422093	China National Center for Bioinformation / Beijing Institute of Genomics, Chinese Academy of Sciences, National Genomics Data Center, China	2021-03-03	B.1	Homo sapiens
213	MW422094	China National Center for Bioinformation / Beijing Institute of Genomics, Chinese Academy of Sciences, National Genomics Data Center, China	2021-03-03	B.1	Homo sapiens
214	MW422095	China National Center for Bioinformation / Beijing Institute of Genomics, Chinese Academy of Sciences, National Genomics Data Center, China	2021-03-03	B.1	Homo sapiens
215	MW422096	China National Center for Bioinformation / Beijing Institute of Genomics, Chinese Academy of Sciences, National Genomics Data Center, China	2021-03-03	B.1	Homo sapiens
216	MW422098	China National Center for Bioinformation / Beijing Institute of Genomics, Chinese Academy of Sciences, National Genomics Data Center, China	2021-03-03	B.1	Homo sapiens
217	MW422101	China National Center for Bioinformation / Beijing Institute of Genomics, Chinese Academy of Sciences, National Genomics Data Center, China	2021-03-03	B.1	Homo sapiens
218	MW422102	China National Center for Bioinformation / Beijing Institute of Genomics, Chinese Academy of Sciences, National Genomics Data Center, China	2021-03-03	B.1	Homo sapiens
219	MW422103	China National Center for Bioinformation / Beijing Institute of Genomics, Chinese Academy of Sciences, National Genomics Data Center, China	2021-03-03	B.1	Homo sapiens
220	MW422104	China National Center for Bioinformation / Beijing Institute of Genomics, Chinese Academy of Sciences, National Genomics Data Center, China	2021-03-03	B.1	Homo sapiens
221	MW422105	China National Center for Bioinformation / Beijing Institute of Genomics, Chinese Academy of Sciences, National Genomics Data Center, China	2021-03-03	B.1	Homo sapiens
222	MW422106	China National Center for Bioinformation / Beijing Institute of Genomics, Chinese Academy of Sciences, National Genomics Data Center, China	2021-03-03	B.1	Homo sapiens
223	MW422107	China National Center for Bioinformation / Beijing Institute of Genomics, Chinese Academy of Sciences, National Genomics Data Center, China	2021-03-03	B.1	Homo sapiens
224	MW422108	China National Center for Bioinformation / Beijing Institute of Genomics, Chinese Academy of Sciences, National Genomics Data Center, China	2021-03-03	B.1	Homo sapiens
225	MW422109	China National Center for Bioinformation / Beijing Institute of Genomics, Chinese Academy of Sciences, National Genomics Data Center, China	2021-03-03	B.1	Homo sapiens
226	MW422113	China National Center for Bioinformation / Beijing Institute of Genomics, Chinese Academy of Sciences, National Genomics Data Center, China	2021-03-03	B.1	Homo sapiens
227	MW422114	China National Center for Bioinformation / Beijing Institute of Genomics, Chinese Academy of Sciences, National Genomics Data Center, China	2021-03-03	B.1	Homo sapiens
228	MW422115	China National Center for Bioinformation / Beijing Institute of Genomics, Chinese Academy of Sciences, National Genomics Data Center, China	2021-03-03	B.1	Homo sapiens
229	MW422117	China National Center for Bioinformation / Beijing Institute of Genomics, Chinese Academy of Sciences, National Genomics Data Center, China	2021-03-03	B.1	Homo sapiens
230	MW422120	China National Center for Bioinformation / Beijing Institute of Genomics, Chinese Academy of Sciences, National Genomics Data Center, China	2021-03-03	B.1	Homo sapiens
231	MW422121	China National Center for Bioinformation / Beijing Institute of Genomics, Chinese Academy of Sciences, National Genomics Data Center, China	2021-03-03	B.1	Homo sapiens
232	MW422124	China National Center for Bioinformation / Beijing Institute of Genomics, Chinese Academy of Sciences, National Genomics Data Center, China	2021-03-03	B.1	Homo sapiens
233	MW422125	China National Center for Bioinformation / Beijing Institute of Genomics, Chinese Academy of Sciences, National Genomics Data Center, China	2021-03-03	B.1	Homo sapiens
234	MW422126	China National Center for Bioinformation / Beijing Institute of Genomics, Chinese Academy of Sciences, National Genomics Data Center, China	2021-03-03	B.1	Homo sapiens
235	MW422129	China National Center for Bioinformation / Beijing Institute of Genomics, Chinese Academy of Sciences, National Genomics Data Center, China	2021-03-03	B.1	Homo sapiens
236	MW422130	China National Center for Bioinformation / Beijing Institute of Genomics, Chinese Academy of Sciences, National Genomics Data Center, China	2021-03-03	B.1	Homo sapiens
237	MW422131	China National Center for Bioinformation / Beijing Institute of Genomics, Chinese Academy of Sciences, National Genomics Data Center, China	2021-03-03	B.1	Homo sapiens
238	MW433685	Aga Khan University, Pathology and Laboratory Medicine, Pakistan	2021-02-28	B.1	Homo sapiens
239	MW433690	Aga Khan University, Pathology and Laboratory Medicine, Pakistan	2021-02-28	B.1	Homo sapiens
240	MW433716	Aga Khan University, Pathology and Laboratory Medicine, Pakistan	2021-02-28	B.1	Homo sapiens
241	MT730114	Aga Khan University, Pathology and Laboratory Medicine, Pakistan	2021-02-22	B.1	Homo sapiens
242	MT730115	Aga Khan University, Pathology and Laboratory Medicine, Pakistan	2021-02-22	B.1	Homo sapiens
243	MW400961	National Institute of Blood Disease & Bone Marrow Transplantation, Department of Genomics, Pakistan	2021-01-31	B.1	Homo sapiens
244	MW447609	University of sindh, Jamil-ur-Rahman Center for Genome Research, Dr. Panjwani Center for Molecular Medicine and Drug Research, ICCBS, Pakistan	2021-01-07	B.1	Homo sapiens
245	MW447611	University of sindh, Jamil-ur-Rahman Center for Genome Research, Dr. Panjwani Center for Molecular Medicine and Drug Research, ICCBS, Pakistan	2021-01-07	B.1	Homo sapiens
246	MW447613	University of sindh, Jamil-ur-Rahman Center for Genome Research, Dr. Panjwani Center for Molecular Medicine and Drug Research, ICCBS, Pakistan	2021-01-07	B.1	Homo sapiens
247	MW447622	University of sindh, Jamil-ur-Rahman Center for Genome Research, Dr. Panjwani Center for Molecular Medicine and Drug Research, ICCBS, Pakistan	2021-01-07	B.1	Homo sapiens
248	MW447625	University of sindh, Jamil-ur-Rahman Center for Genome Research, Dr. Panjwani Center for Molecular Medicine and Drug Research, ICCBS, Pakistan	2021-01-07	B.1	Homo sapiens
249	MW447639	University of sindh, Jamil-ur-Rahman Center for Genome Research, Dr. Panjwani Center for Molecular Medicine and Drug Research, ICCBS, Pakistan	2021-01-07	B.1	Homo sapiens
250	MT879619	Kohat University of Science and Technology & Shanghai Jiao Tong University, China, Microbiology & Bioinformatics and Biostatistics, Pakistan	2020-08-13	B.1	Homo sapiens
251	MW447635	University of sindh, Jamil-ur-Rahman Center for Genome Research, Dr. Panjwani Center for Molecular Medicine and Drug Research, ICCBS, Pakistan	2021-01-07	B.1	Homo sapiens
252	OP132823	Aga Khan University, Pathology and Laboratory Medicine, Pakistan	2022-08-03	B.1.1	Homo sapiens
253	OK398475		2021-10-07	B.1.1	Homo sapiens
254	OU596481		2021-09-11	B.1.1	Homo sapiens
255	MZ976782		2021-09-01	B.1.1	Homo sapiens
256	MZ348900	University of Veterinary and Animal sciences, Institute of Microbiology, Pakistan	2021-06-05	B.1.1	Homo sapiens
257	MW960281	Dr. Panjwani Center for Molecular Medicine and Drug Research, International Center for Chemical and Biological Sciences, University of sindh, Jamil-ur-Rahman Center for Genome Research, Pakistan	2021-05-16	B.1.1	Homo sapiens
258	MW960294	Dr. Panjwani Center for Molecular Medicine and Drug Research, International Center for Chemical and Biological Sciences, University of sindh, Jamil-ur-Rahman Center for Genome Research, Pakistan	2021-05-16	B.1.1	Homo sapiens
259	MW421994	China National Center for Bioinformation / Beijing Institute of Genomics, Chinese Academy of Sciences, National Genomics Data Center, China	2021-03-03	B.1.1	Homo sapiens
260	MW422001	China National Center for Bioinformation / Beijing Institute of Genomics, Chinese Academy of Sciences, National Genomics Data Center, China	2021-03-03	B.1.1	Homo sapiens
261	MW422004	China National Center for Bioinformation / Beijing Institute of Genomics, Chinese Academy of Sciences, National Genomics Data Center, China	2021-03-03	B.1.1	Homo sapiens
262	MW422005	China National Center for Bioinformation / Beijing Institute of Genomics, Chinese Academy of Sciences, National Genomics Data Center, China	2021-03-03	B.1.1	Homo sapiens
263	MW422033	China National Center for Bioinformation / Beijing Institute of Genomics, Chinese Academy of Sciences, National Genomics Data Center, China	2021-03-03	B.1.1	Homo sapiens
264	MW422037	China National Center for Bioinformation / Beijing Institute of Genomics, Chinese Academy of Sciences, National Genomics Data Center, China	2021-03-03	B.1.1	Homo sapiens
265	MW422058	China National Center for Bioinformation / Beijing Institute of Genomics, Chinese Academy of Sciences, National Genomics Data Center, China	2021-03-03	B.1.1	Homo sapiens
266	MW422097	China National Center for Bioinformation / Beijing Institute of Genomics, Chinese Academy of Sciences, National Genomics Data Center, China	2021-03-03	B.1.1	Homo sapiens
267	MW422111	China National Center for Bioinformation / Beijing Institute of Genomics, Chinese Academy of Sciences, National Genomics Data Center, China	2021-03-03	B.1.1	Homo sapiens
268	MW422112	China National Center for Bioinformation / Beijing Institute of Genomics, Chinese Academy of Sciences, National Genomics Data Center, China	2021-03-03	B.1.1	Homo sapiens
269	MW422123	China National Center for Bioinformation / Beijing Institute of Genomics, Chinese Academy of Sciences, National Genomics Data Center, China	2021-03-03	B.1.1	Homo sapiens
270	MW433741	Aga Khan University, Pathology and Laboratory Medicine, Pakistan	2021-02-28	B.1.1	Homo sapiens
271	MW447629	University of sindh, Jamil-ur-Rahman Center for Genome Research, Dr. Panjwani Center for Molecular Medicine and Drug Research, ICCBS, Pakistan	2021-01-07	B.1.1	Homo sapiens
272	MW031803	University of Veterinary and Animal sciences, Institute of Microbiology, Pakistan	2020-09-23	B.1.1	Homo sapiens
273	MW535197	National Institute of Health, Department of Virology/Immunology, Pakistan	2022-02-01	B.1.1.1	Homo sapiens
274	MZ348899	University of Veterinary and Animal sciences, Institute of Microbiology, Pakistan	2021-06-05	B.1.1.1	Homo sapiens
275	MW960280	Dr. Panjwani Center for Molecular Medicine and Drug Research, International Center for Chemical and Biological Sciences, University of sindh, Jamil-ur-Rahman Center for Genome Research, Pakistan	2021-05-16	B.1.1.1	Homo sapiens
276	MW421999	China National Center for Bioinformation / Beijing Institute of Genomics, Chinese Academy of Sciences, National Genomics Data Center, China	2021-03-03	B.1.1.1	Homo sapiens
277	MW422002	China National Center for Bioinformation / Beijing Institute of Genomics, Chinese Academy of Sciences, National Genomics Data Center, China	2021-03-03	B.1.1.1	Homo sapiens
278	MW422006	China National Center for Bioinformation / Beijing Institute of Genomics, Chinese Academy of Sciences, National Genomics Data Center, China	2021-03-03	B.1.1.1	Homo sapiens
279	MW422016	China National Center for Bioinformation / Beijing Institute of Genomics, Chinese Academy of Sciences, National Genomics Data Center, China	2021-03-03	B.1.1.1	Homo sapiens
280	MW422040	China National Center for Bioinformation / Beijing Institute of Genomics, Chinese Academy of Sciences, National Genomics Data Center, China	2021-03-03	B.1.1.1	Homo sapiens
281	MW422041	China National Center for Bioinformation / Beijing Institute of Genomics, Chinese Academy of Sciences, National Genomics Data Center, China	2021-03-03	B.1.1.1	Homo sapiens
282	MW422051	China National Center for Bioinformation / Beijing Institute of Genomics, Chinese Academy of Sciences, National Genomics Data Center, China	2021-03-03	B.1.1.1	Homo sapiens
283	MW422055	China National Center for Bioinformation / Beijing Institute of Genomics, Chinese Academy of Sciences, National Genomics Data Center, China	2021-03-03	B.1.1.1	Homo sapiens
284	MW422066	China National Center for Bioinformation / Beijing Institute of Genomics, Chinese Academy of Sciences, National Genomics Data Center, China	2021-03-03	B.1.1.1	Homo sapiens
285	MW422067	China National Center for Bioinformation / Beijing Institute of Genomics, Chinese Academy of Sciences, National Genomics Data Center, China	2021-03-03	B.1.1.1	Homo sapiens
286	MW422069	China National Center for Bioinformation / Beijing Institute of Genomics, Chinese Academy of Sciences, National Genomics Data Center, China	2021-03-03	B.1.1.1	Homo sapiens
287	MW422070	China National Center for Bioinformation / Beijing Institute of Genomics, Chinese Academy of Sciences, National Genomics Data Center, China	2021-03-03	B.1.1.1	Homo sapiens
288	MW422071	China National Center for Bioinformation / Beijing Institute of Genomics, Chinese Academy of Sciences, National Genomics Data Center, China	2021-03-03	B.1.1.1	Homo sapiens
289	MW422110	China National Center for Bioinformation / Beijing Institute of Genomics, Chinese Academy of Sciences, National Genomics Data Center, China	2021-03-03	B.1.1.1	Homo sapiens
290	MW422116	China National Center for Bioinformation / Beijing Institute of Genomics, Chinese Academy of Sciences, National Genomics Data Center, China	2021-03-03	B.1.1.1	Homo sapiens
291	MW422122	China National Center for Bioinformation / Beijing Institute of Genomics, Chinese Academy of Sciences, National Genomics Data Center, China	2021-03-03	B.1.1.1	Homo sapiens
292	MW422127	China National Center for Bioinformation / Beijing Institute of Genomics, Chinese Academy of Sciences, National Genomics Data Center, China	2021-03-03	B.1.1.1	Homo sapiens
293	MW422128	China National Center for Bioinformation / Beijing Institute of Genomics, Chinese Academy of Sciences, National Genomics Data Center, China	2021-03-03	B.1.1.1	Homo sapiens
294	MZ328043	Dr. Panjwani Center for Molecular Medicine and Drug Research, International Center for Chemical and Biological Sciences, University of sindh, Jamil-ur-Rahman Center for Genome Research, Pakistan	2021-06-02	B.1.1.413	Homo sapiens
295	ON799414		2022-06-21	B.1.1.7	Homo sapiens
296	OU596327		2021-09-11	B.1.1.7	Homo sapiens
297	OU596329		2021-09-11	B.1.1.7	Homo sapiens
298	OU596464		2021-09-11	B.1.1.7	Homo sapiens
299	OU596468		2021-09-11	B.1.1.7	Homo sapiens
300	OU596477		2021-09-11	B.1.1.7	Homo sapiens
301	OU596483		2021-09-11	B.1.1.7	Homo sapiens
302	OU596506		2021-09-11	B.1.1.7	Homo sapiens
303	OU596634		2021-09-11	B.1.1.7	Homo sapiens
304	OU596687		2021-09-11	B.1.1.7	Homo sapiens
305	OU597247		2021-09-11	B.1.1.7	Homo sapiens
306	OU597438		2021-09-11	B.1.1.7	Homo sapiens
307	OU597459		2021-09-11	B.1.1.7	Homo sapiens
308	OU597462		2021-09-11	B.1.1.7	Homo sapiens
309	OU597477		2021-09-11	B.1.1.7	Homo sapiens
310	OU597496		2021-09-11	B.1.1.7	Homo sapiens
311	OU597512		2021-09-11	B.1.1.7	Homo sapiens
312	OU597517		2021-09-11	B.1.1.7	Homo sapiens
313	OU597518		2021-09-11	B.1.1.7	Homo sapiens
314	OU597528		2021-09-11	B.1.1.7	Homo sapiens
315	OU597531		2021-09-11	B.1.1.7	Homo sapiens
316	OU598195		2021-09-11	B.1.1.7	Homo sapiens
317	OU598892		2021-09-11	B.1.1.7	Homo sapiens
318	OU598895		2021-09-11	B.1.1.7	Homo sapiens
319	OU598913		2021-09-11	B.1.1.7	Homo sapiens
320	OU598956		2021-09-11	B.1.1.7	Homo sapiens
321	OU598958		2021-09-11	B.1.1.7	Homo sapiens
322	OU598972		2021-09-11	B.1.1.7	Homo sapiens
323	OU598981		2021-09-11	B.1.1.7	Homo sapiens
324	OU598982		2021-09-11	B.1.1.7	Homo sapiens
325	OU598983		2021-09-11	B.1.1.7	Homo sapiens
326	OU598984		2021-09-11	B.1.1.7	Homo sapiens
327	OU599001		2021-09-11	B.1.1.7	Homo sapiens
328	OU599002		2021-09-11	B.1.1.7	Homo sapiens
329	OU599005		2021-09-11	B.1.1.7	Homo sapiens
330	OU599027		2021-09-11	B.1.1.7	Homo sapiens
331	OU599513		2021-09-11	B.1.1.7	Homo sapiens
332	OU599516		2021-09-11	B.1.1.7	Homo sapiens
333	OU599533		2021-09-11	B.1.1.7	Homo sapiens
334	OU599543		2021-09-11	B.1.1.7	Homo sapiens
335	OU599544		2021-09-11	B.1.1.7	Homo sapiens
336	OU599546		2021-09-11	B.1.1.7	Homo sapiens
337	OU599548		2021-09-11	B.1.1.7	Homo sapiens
338	OU599550		2021-09-11	B.1.1.7	Homo sapiens
339	OU599551		2021-09-11	B.1.1.7	Homo sapiens
340	OU599553		2021-09-11	B.1.1.7	Homo sapiens
341	OU599559		2021-09-11	B.1.1.7	Homo sapiens
342	OU599564		2021-09-11	B.1.1.7	Homo sapiens
343	OU599566		2021-09-11	B.1.1.7	Homo sapiens
344	OU599575		2021-09-11	B.1.1.7	Homo sapiens
345	OU599576		2021-09-11	B.1.1.7	Homo sapiens
346	OU599585		2021-09-11	B.1.1.7	Homo sapiens
347	OU599586		2021-09-11	B.1.1.7	Homo sapiens
348	OU599587		2021-09-11	B.1.1.7	Homo sapiens
349	OU599591		2021-09-11	B.1.1.7	Homo sapiens
350	OU599621		2021-09-11	B.1.1.7	Homo sapiens
351	OU600292		2021-09-11	B.1.1.7	Homo sapiens
352	OU600308		2021-09-11	B.1.1.7	Homo sapiens
353	OU600344		2021-09-11	B.1.1.7	Homo sapiens
354	OU600471		2021-09-11	B.1.1.7	Homo sapiens
355	OU600481		2021-09-11	B.1.1.7	Homo sapiens
356	OU600482		2021-09-11	B.1.1.7	Homo sapiens
357	OU600506		2021-09-11	B.1.1.7	Homo sapiens
358	OU600629		2021-09-11	B.1.1.7	Homo sapiens
359	OU600734		2021-09-11	B.1.1.7	Homo sapiens
360	OU600938		2021-09-11	B.1.1.7	Homo sapiens
361	OU600961		2021-09-11	B.1.1.7	Homo sapiens
362	OU601008		2021-09-11	B.1.1.7	Homo sapiens
363	OU601224		2021-09-11	B.1.1.7	Homo sapiens
364	OU601604		2021-09-11	B.1.1.7	Homo sapiens
365	OU601607		2021-09-11	B.1.1.7	Homo sapiens
366	OU601609		2021-09-11	B.1.1.7	Homo sapiens
367	OU601628		2021-09-11	B.1.1.7	Homo sapiens
368	OU601630		2021-09-11	B.1.1.7	Homo sapiens
369	OU601632		2021-09-11	B.1.1.7	Homo sapiens
370	OU601633		2021-09-11	B.1.1.7	Homo sapiens
371	OU601635		2021-09-11	B.1.1.7	Homo sapiens
372	OU601638		2021-09-11	B.1.1.7	Homo sapiens
373	OU601642		2021-09-11	B.1.1.7	Homo sapiens
374	OU601656		2021-09-11	B.1.1.7	Homo sapiens
375	OU601660		2021-09-11	B.1.1.7	Homo sapiens
376	OU602651		2021-09-11	B.1.1.7	Homo sapiens
377	OU602660		2021-09-11	B.1.1.7	Homo sapiens
378	OU602692		2021-09-11	B.1.1.7	Homo sapiens
379	OU602695		2021-09-11	B.1.1.7	Homo sapiens
380	OU602696		2021-09-11	B.1.1.7	Homo sapiens
381	OU602707		2021-09-11	B.1.1.7	Homo sapiens
382	OU602713		2021-09-11	B.1.1.7	Homo sapiens
383	OU602714		2021-09-11	B.1.1.7	Homo sapiens
384	OU602715		2021-09-11	B.1.1.7	Homo sapiens
385	OU602717		2021-09-11	B.1.1.7	Homo sapiens
386	OU602719		2021-09-11	B.1.1.7	Homo sapiens
387	OU602739		2021-09-11	B.1.1.7	Homo sapiens
388	OU603731		2021-09-11	B.1.1.7	Homo sapiens
389	OU603847		2021-09-11	B.1.1.7	Homo sapiens
390	OU603851		2021-09-11	B.1.1.7	Homo sapiens
391	OU603853		2021-09-11	B.1.1.7	Homo sapiens
392	OU603855		2021-09-11	B.1.1.7	Homo sapiens
393	OU604545		2021-09-11	B.1.1.7	Homo sapiens
394	OU604578		2021-09-11	B.1.1.7	Homo sapiens
395	OU604579		2021-09-11	B.1.1.7	Homo sapiens
396	OU604957		2021-09-11	B.1.1.7	Homo sapiens
397	OU604997		2021-09-11	B.1.1.7	Homo sapiens
398	OU605022		2021-09-11	B.1.1.7	Homo sapiens
399	OU605289		2021-09-11	B.1.1.7	Homo sapiens
400	OU605293		2021-09-11	B.1.1.7	Homo sapiens
401	OU605294		2021-09-11	B.1.1.7	Homo sapiens
402	OU605298		2021-09-11	B.1.1.7	Homo sapiens
403	OU605306		2021-09-11	B.1.1.7	Homo sapiens
404	OU605310		2021-09-11	B.1.1.7	Homo sapiens
405	OU605312		2021-09-11	B.1.1.7	Homo sapiens
406	OU605314		2021-09-11	B.1.1.7	Homo sapiens
407	OU605323		2021-09-11	B.1.1.7	Homo sapiens
408	OU605325		2021-09-11	B.1.1.7	Homo sapiens
409	OU605377		2021-09-11	B.1.1.7	Homo sapiens
410	OU605437		2021-09-11	B.1.1.7	Homo sapiens
411	OU606046		2021-09-11	B.1.1.7	Homo sapiens
412	OU606050		2021-09-11	B.1.1.7	Homo sapiens
413	OU606053		2021-09-11	B.1.1.7	Homo sapiens
414	OU606081		2021-09-11	B.1.1.7	Homo sapiens
415	OU606083		2021-09-11	B.1.1.7	Homo sapiens
416	OU606142		2021-09-11	B.1.1.7	Homo sapiens
417	OU606167		2021-09-11	B.1.1.7	Homo sapiens
418	OU606178		2021-09-11	B.1.1.7	Homo sapiens
419	OU606179		2021-09-11	B.1.1.7	Homo sapiens
420	OU606184		2021-09-11	B.1.1.7	Homo sapiens
421	OU606189		2021-09-11	B.1.1.7	Homo sapiens
422	OU606192		2021-09-11	B.1.1.7	Homo sapiens
423	OU606205		2021-09-11	B.1.1.7	Homo sapiens
424	OU606208		2021-09-11	B.1.1.7	Homo sapiens
425	OU606214		2021-09-11	B.1.1.7	Homo sapiens
426	OU606239		2021-09-11	B.1.1.7	Homo sapiens
427	OU606245		2021-09-11	B.1.1.7	Homo sapiens
428	OU606248		2021-09-11	B.1.1.7	Homo sapiens
429	OU606586		2021-09-11	B.1.1.7	Homo sapiens
430	OU606723		2021-09-11	B.1.1.7	Homo sapiens
431	OU606807		2021-09-11	B.1.1.7	Homo sapiens
432	OU606815		2021-09-11	B.1.1.7	Homo sapiens
433	OU606817		2021-09-11	B.1.1.7	Homo sapiens
434	OU606826		2021-09-11	B.1.1.7	Homo sapiens
435	OU606868		2021-09-11	B.1.1.7	Homo sapiens
436	OU606874		2021-09-11	B.1.1.7	Homo sapiens
437	OU607020		2021-09-11	B.1.1.7	Homo sapiens
438	OU607021		2021-09-11	B.1.1.7	Homo sapiens
439	OU607023		2021-09-11	B.1.1.7	Homo sapiens
440	OU607027		2021-09-11	B.1.1.7	Homo sapiens
441	OU607033		2021-09-11	B.1.1.7	Homo sapiens
442	OU607038		2021-09-11	B.1.1.7	Homo sapiens
443	OU607046		2021-09-11	B.1.1.7	Homo sapiens
444	OU607055		2021-09-11	B.1.1.7	Homo sapiens
445	OU607058		2021-09-11	B.1.1.7	Homo sapiens
446	OU607059		2021-09-11	B.1.1.7	Homo sapiens
447	OU607060		2021-09-11	B.1.1.7	Homo sapiens
448	OU607062		2021-09-11	B.1.1.7	Homo sapiens
449	OU607063		2021-09-11	B.1.1.7	Homo sapiens
450	OU607067		2021-09-11	B.1.1.7	Homo sapiens
451	OU607069		2021-09-11	B.1.1.7	Homo sapiens
452	OU607072		2021-09-11	B.1.1.7	Homo sapiens
453	OU607073		2021-09-11	B.1.1.7	Homo sapiens
454	OU607076		2021-09-11	B.1.1.7	Homo sapiens
455	OU607078		2021-09-11	B.1.1.7	Homo sapiens
456	OU607079		2021-09-11	B.1.1.7	Homo sapiens
457	OU607089		2021-09-11	B.1.1.7	Homo sapiens
458	OU607090		2021-09-11	B.1.1.7	Homo sapiens
459	OU607094		2021-09-11	B.1.1.7	Homo sapiens
460	OU607096		2021-09-11	B.1.1.7	Homo sapiens
461	OU607108		2021-09-11	B.1.1.7	Homo sapiens
462	OU607109		2021-09-11	B.1.1.7	Homo sapiens
463	OU607145		2021-09-11	B.1.1.7	Homo sapiens
464	OU607346		2021-09-11	B.1.1.7	Homo sapiens
465	OU607354		2021-09-11	B.1.1.7	Homo sapiens
466	OU607638		2021-09-11	B.1.1.7	Homo sapiens
467	OU607813		2021-09-11	B.1.1.7	Homo sapiens
468	OU607822		2021-09-11	B.1.1.7	Homo sapiens
469	OU607824		2021-09-11	B.1.1.7	Homo sapiens
470	OU607916		2021-09-11	B.1.1.7	Homo sapiens
471	OU607956		2021-09-11	B.1.1.7	Homo sapiens
472	OU607957		2021-09-11	B.1.1.7	Homo sapiens
473	OU607961		2021-09-11	B.1.1.7	Homo sapiens
474	OU607965		2021-09-11	B.1.1.7	Homo sapiens
475	OU607975		2021-09-11	B.1.1.7	Homo sapiens
476	OU607988		2021-09-11	B.1.1.7	Homo sapiens
477	OU607996		2021-09-11	B.1.1.7	Homo sapiens
478	OU607998		2021-09-11	B.1.1.7	Homo sapiens
479	OU608002		2021-09-11	B.1.1.7	Homo sapiens
480	OU608038		2021-09-11	B.1.1.7	Homo sapiens
481	OU608100		2021-09-11	B.1.1.7	Homo sapiens
482	OU608151		2021-09-11	B.1.1.7	Homo sapiens
483	OU608154		2021-09-11	B.1.1.7	Homo sapiens
484	OU608155		2021-09-11	B.1.1.7	Homo sapiens
485	OU608178		2021-09-11	B.1.1.7	Homo sapiens
486	OU608352		2021-09-11	B.1.1.7	Homo sapiens
487	OU608421		2021-09-11	B.1.1.7	Homo sapiens
488	OU608425		2021-09-11	B.1.1.7	Homo sapiens
489	OU608431		2021-09-11	B.1.1.7	Homo sapiens
490	OU608439		2021-09-11	B.1.1.7	Homo sapiens
491	OU608448		2021-09-11	B.1.1.7	Homo sapiens
492	OU608604		2021-09-11	B.1.1.7	Homo sapiens
493	OU608634		2021-09-11	B.1.1.7	Homo sapiens
494	OU608669		2021-09-11	B.1.1.7	Homo sapiens
495	OU608828		2021-09-11	B.1.1.7	Homo sapiens
496	OU608837		2021-09-11	B.1.1.7	Homo sapiens
497	OU608871		2021-09-11	B.1.1.7	Homo sapiens
498	OU609401		2021-09-11	B.1.1.7	Homo sapiens
499	OU609402		2021-09-11	B.1.1.7	Homo sapiens
500	OU609423		2021-09-11	B.1.1.7	Homo sapiens
501	OU609426		2021-09-11	B.1.1.7	Homo sapiens
502	OU609430		2021-09-11	B.1.1.7	Homo sapiens
503	OU609434		2021-09-11	B.1.1.7	Homo sapiens
504	OU609435		2021-09-11	B.1.1.7	Homo sapiens
505	OU609438		2021-09-11	B.1.1.7	Homo sapiens
506	OU609439		2021-09-11	B.1.1.7	Homo sapiens
507	OU609440		2021-09-11	B.1.1.7	Homo sapiens
508	OU609680		2021-09-11	B.1.1.7	Homo sapiens
509	OU609918		2021-09-11	B.1.1.7	Homo sapiens
510	OU610008		2021-09-11	B.1.1.7	Homo sapiens
511	OU610009		2021-09-11	B.1.1.7	Homo sapiens
512	OU610041		2021-09-11	B.1.1.7	Homo sapiens
513	OU610118		2021-09-11	B.1.1.7	Homo sapiens
514	MZ562707	Dr. Panjwani Center for Molecular Medicine and Drug Research, International Center for Chemical and Biological Sciences, University of sindh, Jamil-ur-Rahman Center for Genome Research, Pakistan	2021-07-15	B.1.1.7	Homo sapiens
515	MZ444618	Dr. Panjwani Center for Molecular Medicine and Drug Research, International Center for Chemical and Biological Sciences, University of sindh, Jamil-ur-Rahman Center for Genome Research, Pakistan	2021-06-25	B.1.1.7	Homo sapiens
516	OU207303		2021-06-20	B.1.1.7	Homo sapiens
517	OU207305a		2021-06-20	B.1.1.7	Homo sapiens
518	OU207306		2021-06-20	B.1.1.7	Homo sapiens
519	OU207309		2021-06-20	B.1.1.7	Homo sapiens
520	OU207311		2021-06-20	B.1.1.7	Homo sapiens
521	OU207312		2021-06-20	B.1.1.7	Homo sapiens
522	OU207313		2021-06-20	B.1.1.7	Homo sapiens
523	OU207314		2021-06-20	B.1.1.7	Homo sapiens
524	OU207315		2021-06-20	B.1.1.7	Homo sapiens
525	OU207316		2021-06-20	B.1.1.7	Homo sapiens
526	OU207317		2021-06-20	B.1.1.7	Homo sapiens
527	OU207318		2021-06-20	B.1.1.7	Homo sapiens
528	OU207319		2021-06-20	B.1.1.7	Homo sapiens
529	OU207320		2021-06-20	B.1.1.7	Homo sapiens
530	OU207321		2021-06-20	B.1.1.7	Homo sapiens
531	OU207322		2021-06-20	B.1.1.7	Homo sapiens
532	OU207323		2021-06-20	B.1.1.7	Homo sapiens
533	OU207324		2021-06-20	B.1.1.7	Homo sapiens
534	OU207326		2021-06-20	B.1.1.7	Homo sapiens
535	OU207327		2021-06-20	B.1.1.7	Homo sapiens
536	OU207328		2021-06-20	B.1.1.7	Homo sapiens
537	OU207331		2021-06-20	B.1.1.7	Homo sapiens
538	OU207333		2021-06-20	B.1.1.7	Homo sapiens
539	OU207334		2021-06-20	B.1.1.7	Homo sapiens
540	OU207335		2021-06-20	B.1.1.7	Homo sapiens
541	OU207336		2021-06-20	B.1.1.7	Homo sapiens
542	OU207337		2021-06-20	B.1.1.7	Homo sapiens
543	OU207341		2021-06-20	B.1.1.7	Homo sapiens
544	OU207342		2021-06-20	B.1.1.7	Homo sapiens
545	OU207343		2021-06-20	B.1.1.7	Homo sapiens
546	OU207344		2021-06-20	B.1.1.7	Homo sapiens
547	OU207345		2021-06-20	B.1.1.7	Homo sapiens
548	OU207346		2021-06-20	B.1.1.7	Homo sapiens
549	OU207347		2021-06-20	B.1.1.7	Homo sapiens
550	OU207348		2021-06-20	B.1.1.7	Homo sapiens
551	OU207349		2021-06-20	B.1.1.7	Homo sapiens
552	OU207351		2021-06-20	B.1.1.7	Homo sapiens
553	OU207352		2021-06-20	B.1.1.7	Homo sapiens
554	OU207355		2021-06-20	B.1.1.7	Homo sapiens
555	OU207356		2021-06-20	B.1.1.7	Homo sapiens
556	OU207357		2021-06-20	B.1.1.7	Homo sapiens
557	OU207358		2021-06-20	B.1.1.7	Homo sapiens
558	OU207360		2021-06-20	B.1.1.7	Homo sapiens
559	OU207361		2021-06-20	B.1.1.7	Homo sapiens
560	OU207363		2021-06-20	B.1.1.7	Homo sapiens
561	OU207365		2021-06-20	B.1.1.7	Homo sapiens
562	OU207366		2021-06-20	B.1.1.7	Homo sapiens
563	OU207368		2021-06-20	B.1.1.7	Homo sapiens
564	OU207369		2021-06-20	B.1.1.7	Homo sapiens
565	OU207370		2021-06-20	B.1.1.7	Homo sapiens
566	OU207371		2021-06-20	B.1.1.7	Homo sapiens
567	OU207373		2021-06-20	B.1.1.7	Homo sapiens
568	OU207374		2021-06-20	B.1.1.7	Homo sapiens
569	OU207376		2021-06-20	B.1.1.7	Homo sapiens
570	OU207377		2021-06-20	B.1.1.7	Homo sapiens
571	OU207378		2021-06-20	B.1.1.7	Homo sapiens
572	OU207379		2021-06-20	B.1.1.7	Homo sapiens
573	OU207380		2021-06-20	B.1.1.7	Homo sapiens
574	OU207382		2021-06-20	B.1.1.7	Homo sapiens
575	OU207383		2021-06-20	B.1.1.7	Homo sapiens
576	OU207385		2021-06-20	B.1.1.7	Homo sapiens
577	OU207387		2021-06-20	B.1.1.7	Homo sapiens
578	OU207388		2021-06-20	B.1.1.7	Homo sapiens
579	OU207389		2021-06-20	B.1.1.7	Homo sapiens
580	OU207390		2021-06-20	B.1.1.7	Homo sapiens
581	OU207391		2021-06-20	B.1.1.7	Homo sapiens
582	OU207393		2021-06-20	B.1.1.7	Homo sapiens
583	OU207394		2021-06-20	B.1.1.7	Homo sapiens
584	OU207395		2021-06-20	B.1.1.7	Homo sapiens
585	OU207396		2021-06-20	B.1.1.7	Homo sapiens
586	OU207402		2021-06-20	B.1.1.7	Homo sapiens
587	OU207403		2021-06-20	B.1.1.7	Homo sapiens
588	OU207404		2021-06-20	B.1.1.7	Homo sapiens
589	OU207407		2021-06-20	B.1.1.7	Homo sapiens
590	OU207409		2021-06-20	B.1.1.7	Homo sapiens
591	OU207410		2021-06-20	B.1.1.7	Homo sapiens
592	OU207411		2021-06-20	B.1.1.7	Homo sapiens
593	OU207412		2021-06-20	B.1.1.7	Homo sapiens
594	OU207414		2021-06-20	B.1.1.7	Homo sapiens
595	OU207416		2021-06-20	B.1.1.7	Homo sapiens
596	OU207418		2021-06-20	B.1.1.7	Homo sapiens
597	OU207420		2021-06-20	B.1.1.7	Homo sapiens
598	OU207422		2021-06-20	B.1.1.7	Homo sapiens
599	OU207423		2021-06-20	B.1.1.7	Homo sapiens
600	OU207424		2021-06-20	B.1.1.7	Homo sapiens
601	OU207428		2021-06-20	B.1.1.7	Homo sapiens
602	MZ328025	Dr. Panjwani Center for Molecular Medicine and Drug Research, International Center for Chemical and Biological Sciences, University of sindh, Jamil-ur-Rahman Center for Genome Research, Pakistan	2021-06-02	B.1.1.7	Homo sapiens
603	MZ328026	Dr. Panjwani Center for Molecular Medicine and Drug Research, International Center for Chemical and Biological Sciences, University of sindh, Jamil-ur-Rahman Center for Genome Research, Pakistan	2021-06-02	B.1.1.7	Homo sapiens
604	MZ328027	Dr. Panjwani Center for Molecular Medicine and Drug Research, International Center for Chemical and Biological Sciences, University of sindh, Jamil-ur-Rahman Center for Genome Research, Pakistan	2021-06-02	B.1.1.7	Homo sapiens
605	MZ328028	Dr. Panjwani Center for Molecular Medicine and Drug Research, International Center for Chemical and Biological Sciences, University of sindh, Jamil-ur-Rahman Center for Genome Research, Pakistan	2021-06-02	B.1.1.7	Homo sapiens
606	MZ328029	Dr. Panjwani Center for Molecular Medicine and Drug Research, International Center for Chemical and Biological Sciences, University of sindh, Jamil-ur-Rahman Center for Genome Research, Pakistan	2021-06-02	B.1.1.7	Homo sapiens
607	MZ328032	Dr. Panjwani Center for Molecular Medicine and Drug Research, International Center for Chemical and Biological Sciences, University of sindh, Jamil-ur-Rahman Center for Genome Research, Pakistan	2021-06-02	B.1.1.7	Homo sapiens
608	MZ328033	Dr. Panjwani Center for Molecular Medicine and Drug Research, International Center for Chemical and Biological Sciences, University of sindh, Jamil-ur-Rahman Center for Genome Research, Pakistan	2021-06-02	B.1.1.7	Homo sapiens
609	MZ328034	Dr. Panjwani Center for Molecular Medicine and Drug Research, International Center for Chemical and Biological Sciences, University of sindh, Jamil-ur-Rahman Center for Genome Research, Pakistan	2021-06-02	B.1.1.7	Homo sapiens
610	MZ328035	Dr. Panjwani Center for Molecular Medicine and Drug Research, International Center for Chemical and Biological Sciences, University of sindh, Jamil-ur-Rahman Center for Genome Research, Pakistan	2021-06-02	B.1.1.7	Homo sapiens
611	MZ328036	Dr. Panjwani Center for Molecular Medicine and Drug Research, International Center for Chemical and Biological Sciences, University of sindh, Jamil-ur-Rahman Center for Genome Research, Pakistan	2021-06-02	B.1.1.7	Homo sapiens
612	MZ328037	Dr. Panjwani Center for Molecular Medicine and Drug Research, International Center for Chemical and Biological Sciences, University of sindh, Jamil-ur-Rahman Center for Genome Research, Pakistan	2021-06-02	B.1.1.7	Homo sapiens
613	MZ328038	Dr. Panjwani Center for Molecular Medicine and Drug Research, International Center for Chemical and Biological Sciences, University of sindh, Jamil-ur-Rahman Center for Genome Research, Pakistan	2021-06-02	B.1.1.7	Homo sapiens
614	MZ328039	Dr. Panjwani Center for Molecular Medicine and Drug Research, International Center for Chemical and Biological Sciences, University of sindh, Jamil-ur-Rahman Center for Genome Research, Pakistan	2021-06-02	B.1.1.7	Homo sapiens
615	MZ328040	Dr. Panjwani Center for Molecular Medicine and Drug Research, International Center for Chemical and Biological Sciences, University of sindh, Jamil-ur-Rahman Center for Genome Research, Pakistan	2021-06-02	B.1.1.7	Homo sapiens
616	MZ328041	Dr. Panjwani Center for Molecular Medicine and Drug Research, International Center for Chemical and Biological Sciences, University of sindh, Jamil-ur-Rahman Center for Genome Research, Pakistan	2021-06-02	B.1.1.7	Homo sapiens
617	MZ328042	Dr. Panjwani Center for Molecular Medicine and Drug Research, International Center for Chemical and Biological Sciences, University of sindh, Jamil-ur-Rahman Center for Genome Research, Pakistan	2021-06-02	B.1.1.7	Homo sapiens
618	MW422118	China National Center for Bioinformation / Beijing Institute of Genomics, Chinese Academy of Sciences, National Genomics Data Center, China	2021-03-03	B.1.1.75	Homo sapiens
619	OP002122		2022-07-18	B.1.1.529	Homo sapiens
620	OP024252	The Aga Khan University, Pediatrics and Child Health, Pakistan	2022-07-21	B.1.1.529	Homo sapiens
621	OP024255	The Aga Khan University, Pediatrics and Child Health, Pakistan	2022-07-21	B.1.1.529	Homo sapiens
622	MW447627	University of sindh, Jamil-ur-Rahman Center for Genome Research, Dr. Panjwani Center for Molecular Medicine and Drug Research, ICCBS, Pakistan	2021-01-07	B.1.260	Homo sapiens
623	OU596466		2021-09-11	B.1.351	Homo sapiens
624	OU596637		2021-09-11	B.1.351	Homo sapiens
625	OU598889		2021-09-11	B.1.351	Homo sapiens
626	OU599549		2021-09-11	B.1.351	Homo sapiens
627	OU599570		2021-09-11	B.1.351	Homo sapiens
628	OU600306		2021-09-11	B.1.351	Homo sapiens
629	OU601525		2021-09-11	B.1.351	Homo sapiens
630	OU601603		2021-09-11	B.1.351	Homo sapiens
631	OU602523		2021-09-11	B.1.351	Homo sapiens
632	OU602705		2021-09-11	B.1.351	Homo sapiens
633	OU602720		2021-09-11	B.1.351	Homo sapiens
634	OU603768		2021-09-11	B.1.351	Homo sapiens
635	OU603867		2021-09-11	B.1.351	Homo sapiens
636	OU603868		2021-09-11	B.1.351	Homo sapiens
637	OU604988		2021-09-11	B.1.351	Homo sapiens
638	OU606068		2021-09-11	B.1.351	Homo sapiens
639	OU606175		2021-09-11	B.1.351	Homo sapiens
640	OU606194		2021-09-11	B.1.351	Homo sapiens
641	OU607019		2021-09-11	B.1.351	Homo sapiens
642	OU607047		2021-09-11	B.1.351	Homo sapiens
643	OU607049		2021-09-11	B.1.351	Homo sapiens
644	OU607050		2021-09-11	B.1.351	Homo sapiens
645	OU607083		2021-09-11	B.1.351	Homo sapiens
646	OU607086		2021-09-11	B.1.351	Homo sapiens
647	OU607091		2021-09-11	B.1.351	Homo sapiens
648	OU607976		2021-09-11	B.1.351	Homo sapiens
649	OU608186		2021-09-11	B.1.351	Homo sapiens
650	OU608437		2021-09-11	B.1.351	Homo sapiens
651	OU609441		2021-09-11	B.1.351	Homo sapiens
652	OU609442		2021-09-11	B.1.351	Homo sapiens
653	OU609719		2021-09-11	B.1.351	Homo sapiens
654	OK036764		2021-09-06	B.1.351	Homo sapiens
655	MZ413998	Dr. Panjwani Center for Molecular Medicine and Drug Research, International Center for Chemical and Biological Sciences, University of sindh, Jamil-ur-Rahman Center for Genome Research, Pakistan	2021-06-21	B.1.351	Homo sapiens
656	OU207398		2021-06-20	B.1.351	Homo sapiens
657	OU207400		2021-06-20	B.1.351	Homo sapiens
658	MZ328045	Dr. Panjwani Center for Molecular Medicine and Drug Research, International Center for Chemical and Biological Sciences, University of sindh, Jamil-ur-Rahman Center for Genome Research, Pakistan	2021-06-02	B.1.36	Homo sapiens
659	MW960276	Dr. Panjwani Center for Molecular Medicine and Drug Research, International Center for Chemical and Biological Sciences, University of sindh, Jamil-ur-Rahman Center for Genome Research, Pakistan	2021-05-16	B.1.36	Homo sapiens
660	MW960277	Dr. Panjwani Center for Molecular Medicine and Drug Research, International Center for Chemical and Biological Sciences, University of sindh, Jamil-ur-Rahman Center for Genome Research, Pakistan	2021-05-16	B.1.36	Homo sapiens
661	MW422032	China National Center for Bioinformation / Beijing Institute of Genomics, Chinese Academy of Sciences, National Genomics Data Center, China	2021-03-03	B.1.36	Homo sapiens
662	MW960284	Dr. Panjwani Center for Molecular Medicine and Drug Research, International Center for Chemical and Biological Sciences, University of sindh, Jamil-ur-Rahman Center for Genome Research, Pakistan	2021-05-16	B.1.36	Homo sapiens
663	MW960291	Dr. Panjwani Center for Molecular Medicine and Drug Research, International Center for Chemical and Biological Sciences, University of sindh, Jamil-ur-Rahman Center for Genome Research, Pakistan	2021-05-16	B.1.36	Homo sapiens
664	MW960293	Dr. Panjwani Center for Molecular Medicine and Drug Research, International Center for Chemical and Biological Sciences, University of sindh, Jamil-ur-Rahman Center for Genome Research, Pakistan	2021-05-16	B.1.36	Homo sapiens
665	MW422039	China National Center for Bioinformation / Beijing Institute of Genomics, Chinese Academy of Sciences, National Genomics Data Center, China	2021-03-03	B.1.36	Homo sapiens
666	MW422046	China National Center for Bioinformation / Beijing Institute of Genomics, Chinese Academy of Sciences, National Genomics Data Center, China	2021-03-03	B.1.36	Homo sapiens
667	MW426405	Aga Khan University, Pathology and Laboratory Medicine, Pakistan	2021-02-28	B.1.36	Homo sapiens
668	MW433718	Aga Khan University, Pathology and Laboratory Medicine, Pakistan	2021-02-28	B.1.36	Homo sapiens
669	MW433721	Aga Khan University, Pathology and Laboratory Medicine, Pakistan	2021-02-28	B.1.36	Homo sapiens
670	MW403500	National Institute Of Blood Disease & Bone Marrow Transplantation, Department of Genomics, Pakistan	2021-01-31	B.1.36	Homo sapiens
671	MW447614	University of sindh, Jamil-ur-Rahman Center for Genome Research, Dr. Panjwani Center for Molecular Medicine and Drug Research, ICCBS, Pakistan	2021-01-07	B.1.36	Homo sapiens
672	MW447615	University of sindh, Jamil-ur-Rahman Center for Genome Research, Dr. Panjwani Center for Molecular Medicine and Drug Research, ICCBS, Pakistan	2021-01-07	B.1.36	Homo sapiens
673	MW447616	University of sindh, Jamil-ur-Rahman Center for Genome Research, Dr. Panjwani Center for Molecular Medicine and Drug Research, ICCBS, Pakistan	2021-01-07	B.1.36	Homo sapiens
674	MW447619	University of sindh, Jamil-ur-Rahman Center for Genome Research, Dr. Panjwani Center for Molecular Medicine and Drug Research, ICCBS, Pakistan	2021-01-07	B.1.36	Homo sapiens
675	MW447624	University of sindh, Jamil-ur-Rahman Center for Genome Research, Dr. Panjwani Center for Molecular Medicine and Drug Research, ICCBS, Pakistan	2021-01-07	B.1.36	Homo sapiens
676	MW447628	University of sindh, Jamil-ur-Rahman Center for Genome Research, Dr. Panjwani Center for Molecular Medicine and Drug Research, ICCBS, Pakistan	2021-01-07	B.1.36	Homo sapiens
677	MW447632	University of sindh, Jamil-ur-Rahman Center for Genome Research, Dr. Panjwani Center for Molecular Medicine and Drug Research, ICCBS, Pakistan	2021-01-07	B.1.36	Homo sapiens
678	MW447633	University of sindh, Jamil-ur-Rahman Center for Genome Research, Dr. Panjwani Center for Molecular Medicine and Drug Research, ICCBS, Pakistan	2021-01-07	B.1.36	Homo sapiens
679	MW447638	University of sindh, Jamil-ur-Rahman Center for Genome Research, Dr. Panjwani Center for Molecular Medicine and Drug Research, ICCBS, Pakistan	2021-01-07	B.1.36	Homo sapiens
680	MW447640	University of sindh, Jamil-ur-Rahman Center for Genome Research, Dr. Panjwani Center for Molecular Medicine and Drug Research, ICCBS, Pakistan	2021-01-07	B.1.36	Homo sapiens
681	MW447645	University of sindh, Jamil-ur-Rahman Center for Genome Research, Dr. Panjwani Center for Molecular Medicine and Drug Research, ICCBS, Pakistan	2021-01-07	B.1.36	Homo sapiens
682	MW960283	Dr. Panjwani Center for Molecular Medicine and Drug Research, International Center for Chemical and Biological Sciences, University of sindh, Jamil-ur-Rahman Center for Genome Research, Pakistan	2021-05-16	B.1.36.24	Homo sapiens
683	MW421996	China National Center for Bioinformation / Beijing Institute of Genomics, Chinese Academy of Sciences, National Genomics Data Center, China	2021-03-03	B.1.36.24	Homo sapiens
684	MW421997	China National Center for Bioinformation / Beijing Institute of Genomics, Chinese Academy of Sciences, National Genomics Data Center, China	2021-03-03	B.1.36.24	Homo sapiens
685	MW960279	Dr. Panjwani Center for Molecular Medicine and Drug Research, International Center for Chemical and Biological Sciences, University of sindh, Jamil-ur-Rahman Center for Genome Research, Pakistan	2021-05-16	B.1.36.31	Homo sapiens
686	MW960288	Dr. Panjwani Center for Molecular Medicine and Drug Research, International Center for Chemical and Biological Sciences, University of sindh, Jamil-ur-Rahman Center for Genome Research, Pakistan	2021-05-16	B.1.36.31	Homo sapiens
687	MW960289	Dr. Panjwani Center for Molecular Medicine and Drug Research, International Center for Chemical and Biological Sciences, University of sindh, Jamil-ur-Rahman Center for Genome Research, Pakistan	2021-05-16	B.1.36.31	Homo sapiens
688	MW960290	Dr. Panjwani Center for Molecular Medicine and Drug Research, International Center for Chemical and Biological Sciences, University of sindh, Jamil-ur-Rahman Center for Genome Research, Pakistan	2021-05-16	B.1.36.31	Homo sapiens
689	MW960292	Dr. Panjwani Center for Molecular Medicine and Drug Research, International Center for Chemical and Biological Sciences, University of sindh, Jamil-ur-Rahman Center for Genome Research, Pakistan	2021-05-16	B.1.36.31	Homo sapiens
690	MZ328031	Dr. Panjwani Center for Molecular Medicine and Drug Research, International Center for Chemical and Biological Sciences, University of sindh, Jamil-ur-Rahman Center for Genome Research, Pakistan	2021-06-02	B.1.36.31	Homo sapiens
691	MW960273	Dr. Panjwani Center for Molecular Medicine and Drug Research, International Center for Chemical and Biological Sciences, University of sindh, Jamil-ur-Rahman Center for Genome Research, Pakistan	2021-05-16	B.1.36.31	Homo sapiens
692	MW960274	Dr. Panjwani Center for Molecular Medicine and Drug Research, International Center for Chemical and Biological Sciences, University of sindh, Jamil-ur-Rahman Center for Genome Research, Pakistan	2021-05-16	B.1.36.31	Homo sapiens
693	MW960275	Dr. Panjwani Center for Molecular Medicine and Drug Research, International Center for Chemical and Biological Sciences, University of sindh, Jamil-ur-Rahman Center for Genome Research, Pakistan	2021-05-16	B.1.36.31	Homo sapiens
694	MW411961	National Institute Of Blood Disease & Bone Marrow Transplantation, Department of Genomics, Pakistan	2021-01-31	B.1.36.31	Homo sapiens
695	MW960285	Dr. Panjwani Center for Molecular Medicine and Drug Research, International Center for Chemical and Biological Sciences, University of sindh, Jamil-ur-Rahman Center for Genome Research, Pakistan	2021-05-16	B.1.36.34	Homo sapiens
696	MW960286	Dr. Panjwani Center for Molecular Medicine and Drug Research, International Center for Chemical and Biological Sciences, University of sindh, Jamil-ur-Rahman Center for Genome Research, Pakistan	2021-05-16	B.1.36.34	Homo sapiens
697	OP536173	Centers of Excellence in Science & Applied Technologies, punjab, CESAT, Pakistan	2022-09-27	B.1.471	Homo sapiens
698	MW960287	Dr. Panjwani Center for Molecular Medicine and Drug Research, International Center for Chemical and Biological Sciences, University of sindh, Jamil-ur-Rahman Center for Genome Research, Pakistan	2021-05-16	B.1.471	Homo sapiens
699	MW428254	Aga Khan University, Pathology and Laboratory Medicine, Pakistan	2021-02-28	B.1.471	Homo sapiens
700	MW433687	Aga Khan University, Pathology and Laboratory Medicine, Pakistan	2021-02-28	B.1.471	Homo sapiens
701	MW433723	Aga Khan University, Pathology and Laboratory Medicine, Pakistan	2021-02-28	B.1.471	Homo sapiens
702	MW490572	Aga Khan University, Pathology and Laboratory Medicine, Pakistan	2021-02-28	B.1.471	Homo sapiens
703	MW411960	National Institute Of Blood Disease & Bone Marrow Transplantation, Department of Genomics, Pakistan	2021-01-31	B.1.471	Homo sapiens
704	MW447610	University of sindh, Jamil-ur-Rahman Center for Genome Research, Dr. Panjwani Center for Molecular Medicine and Drug Research, ICCBS, Pakistan	2021-01-07	B.1.471	Homo sapiens
705	MW447612	University of sindh, Jamil-ur-Rahman Center for Genome Research, Dr. Panjwani Center for Molecular Medicine and Drug Research, ICCBS, Pakistan	2021-01-07	B.1.471	Homo sapiens
706	MW447620	University of sindh, Jamil-ur-Rahman Center for Genome Research, Dr. Panjwani Center for Molecular Medicine and Drug Research, ICCBS, Pakistan	2021-01-07	B.1.471	Homo sapiens
707	MW447621	University of sindh, Jamil-ur-Rahman Center for Genome Research, Dr. Panjwani Center for Molecular Medicine and Drug Research, ICCBS, Pakistan	2021-01-07	B.1.471	Homo sapiens
708	MW447626	University of sindh, Jamil-ur-Rahman Center for Genome Research, Dr. Panjwani Center for Molecular Medicine and Drug Research, ICCBS, Pakistan	2021-01-07	B.1.471	Homo sapiens
709	MW447630	University of sindh, Jamil-ur-Rahman Center for Genome Research, Dr. Panjwani Center for Molecular Medicine and Drug Research, ICCBS, Pakistan	2021-01-07	B.1.471	Homo sapiens
710	MW447634	University of sindh, Jamil-ur-Rahman Center for Genome Research, Dr. Panjwani Center for Molecular Medicine and Drug Research, ICCBS, Pakistan	2021-01-07	B.1.471	Homo sapiens
711	MW447636	University of sindh, Jamil-ur-Rahman Center for Genome Research, Dr. Panjwani Center for Molecular Medicine and Drug Research, ICCBS, Pakistan	2021-01-07	B.1.471	Homo sapiens
712	MW447637	University of sindh, Jamil-ur-Rahman Center for Genome Research, Dr. Panjwani Center for Molecular Medicine and Drug Research, ICCBS, Pakistan	2021-01-07	B.1.471	Homo sapiens
713	MW447641	University of sindh, Jamil-ur-Rahman Center for Genome Research, Dr. Panjwani Center for Molecular Medicine and Drug Research, ICCBS, Pakistan	2021-01-07	B.1.471	Homo sapiens
714	MW447642	University of sindh, Jamil-ur-Rahman Center for Genome Research, Dr. Panjwani Center for Molecular Medicine and Drug Research, ICCBS, Pakistan	2021-01-07	B.1.471	Homo sapiens
715	MW447643	University of sindh, Jamil-ur-Rahman Center for Genome Research, Dr. Panjwani Center for Molecular Medicine and Drug Research, ICCBS, Pakistan	2021-01-07	B.1.471	Homo sapiens
716	MW447644	University of sindh, Jamil-ur-Rahman Center for Genome Research, Dr. Panjwani Center for Molecular Medicine and Drug Research, ICCBS, Pakistan	2021-01-07	B.1.471	Homo sapiens
717	MW534548	National Institute of Health, Department of Virology/Immunology, Pakistan	2022-02-01	B.1.471	Homo sapiens
718	OU603874		2021-09-11	B.1.525	Homo sapiens
719	OU598963		2021-09-11	B.1.525	Homo sapiens
720	OM232269	Dr. Panjwani Center for Molecular Medicine and Drug Research, ICCBS, University of sindh, Jamil-ur-Rahman Center for Genome Research, Pakistan	2022-01-12	B.1.617.2	Homo sapiens
721	OM232270	Dr. Panjwani Center for Molecular Medicine and Drug Research, ICCBS, University of sindh, Jamil-ur-Rahman Center for Genome Research, Pakistan	2022-01-12	B.1.617.2	Homo sapiens
722	OM131606	The Aga Khan University, Pediatrics and Child Health, Pakistan	2022-01-05	B.1.617.2	Homo sapiens
723	OM131607	The Aga Khan University, Pediatrics and Child Health, Pakistan	2022-01-05	B.1.617.2	Homo sapiens
724	OM131622	The Aga Khan University, Pediatrics and Child Health, Pakistan	2022-01-05	B.1.617.2	Homo sapiens
725	OL966539	Dr. Panjwani Center for Molecular Medicine and Drug Research, ICCBS, University of sindh, Jamil-ur-Rahman Center for Genome Research, Pakistan	2021-12-22	B.1.617.2	Homo sapiens
726	OL966543	Dr. Panjwani Center for Molecular Medicine and Drug Research, ICCBS, University of sindh, Jamil-ur-Rahman Center for Genome Research, Pakistan	2021-12-22	B.1.617.2	Homo sapiens
727	OL831024	The Aga Khan University, Pediatrics and Child Health, Pakistan	2021-12-14	B.1.617.2	Homo sapiens
728	OL831029	The Aga Khan University, Pediatrics and Child Health, Pakistan	2021-12-14	B.1.617.2	Homo sapiens
729	OL831033	The Aga Khan University, Pediatrics and Child Health, Pakistan	2021-12-14	B.1.617.2	Homo sapiens
730	OL831034	The Aga Khan University, Pediatrics and Child Health, Pakistan	2021-12-14	B.1.617.2	Homo sapiens
731	OL831036	The Aga Khan University, Pediatrics and Child Health, Pakistan	2021-12-14	B.1.617.2	Homo sapiens
732	OL831037	The Aga Khan University, Pediatrics and Child Health, Pakistan	2021-12-14	B.1.617.2	Homo sapiens
733	OL831039	The Aga Khan University, Pediatrics and Child Health, Pakistan	2021-12-14	B.1.617.2	Homo sapiens
734	OK558013	The University of punjab, Institute of Molecular Biology and Biotechnology, Pakistan	2021-10-19	B.1.617.2	Homo sapiens
735	OK558014	The University of punjab, Institute of Molecular Biology and Biotechnology, Pakistan	2021-10-19	B.1.617.2	Homo sapiens
736	OK398434	Dr. Panjwani Center for Molecular Medicine and Drug Research, International Center for Chemical and Biological Sciences, University of sindh, Jamil-ur-Rahman Center for Genome Research, Pakistan	2021-10-07	B.1.617.2	Homo sapiens
737	OK398435	Dr. Panjwani Center for Molecular Medicine and Drug Research, International Center for Chemical and Biological Sciences, University of sindh, Jamil-ur-Rahman Center for Genome Research, Pakistan	2021-10-07	B.1.617.2	Homo sapiens
738	OK398437	Dr. Panjwani Center for Molecular Medicine and Drug Research, International Center for Chemical and Biological Sciences, University of sindh, Jamil-ur-Rahman Center for Genome Research, Pakistan	2021-10-07	B.1.617.2	Homo sapiens
739	OK398438	Dr. Panjwani Center for Molecular Medicine and Drug Research, International Center for Chemical and Biological Sciences, University of sindh, Jamil-ur-Rahman Center for Genome Research, Pakistan	2021-10-07	B.1.617.2	Homo sapiens
740	OK398439	Dr. Panjwani Center for Molecular Medicine and Drug Research, International Center for Chemical and Biological Sciences, University of sindh, Jamil-ur-Rahman Center for Genome Research, Pakistan	2021-10-07	B.1.617.2	Homo sapiens
741	OK398441		2021-10-07	B.1.617.2	Homo sapiens
742	OK398442	Dr. Panjwani Center for Molecular Medicine and Drug Research, International Center for Chemical and Biological Sciences, University of sindh, Jamil-ur-Rahman Center for Genome Research, Pakistan	2021-10-07	B.1.617.2	Homo sapiens
743	OK398443	Dr. Panjwani Center for Molecular Medicine and Drug Research, International Center for Chemical and Biological Sciences, University of sindh, Jamil-ur-Rahman Center for Genome Research, Pakistan	2021-10-07	B.1.617.2	Homo sapiens
744	OK398444	Dr. Panjwani Center for Molecular Medicine and Drug Research, International Center for Chemical and Biological Sciences, University of sindh, Jamil-ur-Rahman Center for Genome Research, Pakistan	2021-10-07	B.1.617.2	Homo sapiens
745	OK398445	Dr. Panjwani Center for Molecular Medicine and Drug Research, International Center for Chemical and Biological Sciences, University of sindh, Jamil-ur-Rahman Center for Genome Research, Pakistan	2021-10-07	B.1.617.2	Homo sapiens
746	OK398447	Dr. Panjwani Center for Molecular Medicine and Drug Research, International Center for Chemical and Biological Sciences, University of sindh, Jamil-ur-Rahman Center for Genome Research, Pakistan	2021-10-07	B.1.617.2	Homo sapiens
747	OK398448	Dr. Panjwani Center for Molecular Medicine and Drug Research, International Center for Chemical and Biological Sciences, University of sindh, Jamil-ur-Rahman Center for Genome Research, Pakistan	2021-10-07	B.1.617.2	Homo sapiens
748	OK398449	Dr. Panjwani Center for Molecular Medicine and Drug Research, International Center for Chemical and Biological Sciences, University of sindh, Jamil-ur-Rahman Center for Genome Research, Pakistan	2021-10-07	B.1.617.2	Homo sapiens
749	OK398450	Dr. Panjwani Center for Molecular Medicine and Drug Research, International Center for Chemical and Biological Sciences, University of sindh, Jamil-ur-Rahman Center for Genome Research, Pakistan	2021-10-07	B.1.617.2	Homo sapiens
750	OK398455	Dr. Panjwani Center for Molecular Medicine and Drug Research, International Center for Chemical and Biological Sciences, University of sindh, Jamil-ur-Rahman Center for Genome Research, Pakistan	2021-10-07	B.1.617.2	Homo sapiens
751	OK398477		2021-10-07	B.1.617.2	Homo sapiens
752	OK398481		2021-10-07	B.1.617.2	Homo sapiens
753	OK398486		2021-10-07	B.1.617.2	Homo sapiens
754	OK398488	Dr. Panjwani Center for Molecular Medicine and Drug Research, International Center for Chemical and Biological Sciences, University of sindh, Jamil-ur-Rahman Center for Genome Research, Pakistan	2021-10-07	B.1.617.2	Homo sapiens
755	OK398489	Dr. Panjwani Center for Molecular Medicine and Drug Research, International Center for Chemical and Biological Sciences, University of sindh, Jamil-ur-Rahman Center for Genome Research, Pakistan	2021-10-07	B.1.617.2	Homo sapiens
756	OK398491	Dr. Panjwani Center for Molecular Medicine and Drug Research, International Center for Chemical and Biological Sciences, University of sindh, Jamil-ur-Rahman Center for Genome Research, Pakistan	2021-10-07	B.1.617.2	Homo sapiens
757	OK398493	Dr. Panjwani Center for Molecular Medicine and Drug Research, International Center for Chemical and Biological Sciences, University of sindh, Jamil-ur-Rahman Center for Genome Research, Pakistan	2021-10-07	B.1.617.2	Homo sapiens
758	OK398494	Dr. Panjwani Center for Molecular Medicine and Drug Research, International Center for Chemical and Biological Sciences, University of sindh, Jamil-ur-Rahman Center for Genome Research, Pakistan	2021-10-07	B.1.617.2	Homo sapiens
759	OK398495	Dr. Panjwani Center for Molecular Medicine and Drug Research, International Center for Chemical and Biological Sciences, University of sindh, Jamil-ur-Rahman Center for Genome Research, Pakistan	2021-10-07	B.1.617.2	Homo sapiens
760	OK398496	Dr. Panjwani Center for Molecular Medicine and Drug Research, International Center for Chemical and Biological Sciences, University of sindh, Jamil-ur-Rahman Center for Genome Research, Pakistan	2021-10-07	B.1.617.2	Homo sapiens
761	OK148169	The Aga Khan University, Pediatrics and Child Health, Pakistan	2021-09-16	B.1.617.2	Homo sapiens
762	OK148175	The Aga Khan University, Pediatrics and Child Health, Pakistan	2021-09-16	B.1.617.2	Homo sapiens
763	OU596462		2021-09-11	B.1.617.2	Homo sapiens
764	OU596472		2021-09-11	B.1.617.2	Homo sapiens
765	OU597441		2021-09-11	B.1.617.2	Homo sapiens
766	OU598236		2021-09-11	B.1.617.2	Homo sapiens
767	OU598976		2021-09-11	B.1.617.2	Homo sapiens
768	OU598977		2021-09-11	B.1.617.2	Homo sapiens
769	OU599541		2021-09-11	B.1.617.2	Homo sapiens
770	OU600314		2021-09-11	B.1.617.2	Homo sapiens
771	OU601230		2021-09-11	B.1.617.2	Homo sapiens
772	OU601248		2021-09-11	B.1.617.2	Homo sapiens
773	OU601625		2021-09-11	B.1.617.2	Homo sapiens
774	OU602718		2021-09-11	B.1.617.2	Homo sapiens
775	OU603725		2021-09-11	B.1.617.2	Homo sapiens
776	OU602710		2021-09-11	B.1.617.2	Homo sapiens
777	OU603856		2021-09-11	B.1.617.2	Homo sapiens
778	OU603873		2021-09-11	B.1.617.2	Homo sapiens
779	OU606059		2021-09-11	B.1.617.2	Homo sapiens
780	OU606170		2021-09-11	B.1.617.2	Homo sapiens
781	OU606187		2021-09-11	B.1.617.2	Homo sapiens
782	OU607018		2021-09-11	B.1.617.2	Homo sapiens
783	OU607022		2021-09-11	B.1.617.2	Homo sapiens
784	OU607075		2021-09-11	B.1.617.2	Homo sapiens
785	OU608174		2021-09-11	B.1.617.2	Homo sapiens
786	OU608674		2021-09-11	B.1.617.2	Homo sapiens
787	OU609437		2021-09-11	B.1.617.2	Homo sapiens
788	OU609943		2021-09-11	B.1.617.2	Homo sapiens
789	OU596213		2021-09-03	B.1.617.2	Homo sapiens
790	MZ676661		2021-08-02	B.1.617.2	Homo sapiens
791	MW421986	China National Center for Bioinformation / Beijing Institute of Genomics, Chinese Academy of Sciences, National Genomics Data Center, China	2021-03-03	B.4	Homo sapiens
792	MW433736	Aga Khan University, Pathology and Laboratory Medicine, Pakistan	2021-02-28	B.4	Homo sapiens
793	MW433740	Aga Khan University, Pathology and Laboratory Medicine, Pakistan	2021-02-28	B.4	Homo sapiens
794	MT240479	National University of Sciences and Technology (NUST), punjab, Department of Healthcare Biotechnology, Pakistan	2020-03-25	B.4	Homo sapiens
795	MT731277	Aga Khan University, Pathology and Laboratory Medicine, Pakistan	2021-06-16	B.6	Homo sapiens
796	MW421988	China National Center for Bioinformation / Beijing Institute of Genomics, Chinese Academy of Sciences, National Genomics Data Center, China	2021-03-03	B.6	Homo sapiens
797	MW422012	China National Center for Bioinformation / Beijing Institute of Genomics, Chinese Academy of Sciences, National Genomics Data Center, China	2021-03-03	B.6	Homo sapiens
798	MW422031	China National Center for Bioinformation / Beijing Institute of Genomics, Chinese Academy of Sciences, National Genomics Data Center, China	2021-03-03	B.6	Homo sapiens
799	MW447623	University of sindh, Jamil-ur-Rahman Center for Genome Research, Dr. Panjwani Center for Molecular Medicine and Drug Research, ICCBS, Pakistan	2021-01-07	B.6	Homo sapiens
800	MW422082	China National Center for Bioinformation / Beijing Institute of Genomics, Chinese Academy of Sciences, National Genomics Data Center, China	2021-03-03	B.6	Homo sapiens
801	MW422086	China National Center for Bioinformation / Beijing Institute of Genomics, Chinese Academy of Sciences, National Genomics Data Center, China	2021-03-03	B.6	Homo sapiens
802	MW422088	China National Center for Bioinformation / Beijing Institute of Genomics, Chinese Academy of Sciences, National Genomics Data Center, China	2021-03-03	B.6	Homo sapiens
803	MW422089	China National Center for Bioinformation / Beijing Institute of Genomics, Chinese Academy of Sciences, National Genomics Data Center, China	2021-03-03	B.6	Homo sapiens
804	MW422099	China National Center for Bioinformation / Beijing Institute of Genomics, Chinese Academy of Sciences, National Genomics Data Center, China	2021-03-03	B.6	Homo sapiens
805	MW422100	China National Center for Bioinformation / Beijing Institute of Genomics, Chinese Academy of Sciences, National Genomics Data Center, China	2021-03-03	B.6	Homo sapiens
806	MW433725	Aga Khan University, Pathology and Laboratory Medicine, Pakistan	2021-02-28	B.6	Homo sapiens
807	MW242667	Rehman Medical Institute, Peshawar, Pakistan, Genomic Sciences, Pakistan	2020-11-11	B.6	Homo sapiens
808	MW447617	University of sindh, Jamil-ur-Rahman Center for Genome Research, Dr. Panjwani Center for Molecular Medicine and Drug Research, ICCBS, Pakistan	2021-01-07	B.6.6	Homo sapiens
809	OP002123		2022-07-18	BA.1	Homo sapiens
810	OP002125		2022-07-18	BA.1	Homo sapiens
811	ON459716		2022-05-10	BA.1	Homo sapiens
812	ON929905		2022-07-06	BA.1	Homo sapiens
813	ON459717		2022-05-10	BA.1	Homo sapiens
814	ON459729		2022-05-10	BA.1	Homo sapiens
815	ON459731		2022-05-10	BA.1	Homo sapiens
816	ON459734		2022-05-10	BA.1	Homo sapiens
817	ON459742		2022-05-10	BA.1	Homo sapiens
818	ON459748		2022-05-10	BA.1	Homo sapiens
819	ON437561		2022-05-09	BA.1	Homo sapiens
820	ON437567		2022-05-09	BA.1	Homo sapiens
821	ON437570		2022-05-09	BA.1	Homo sapiens
822	ON437573		2022-05-09	BA.1	Homo sapiens
823	ON437575		2022-05-09	BA.1	Homo sapiens
824	OM327528	Dr. Panjwani Center for Molecular Medicine and Drug Research, ICCBS, University of sindh, Jamil-ur-Rahman Center for Genome Research, Pakistan	2022-01-21	BA.1	Homo sapiens
825	OM327529	Dr. Panjwani Center for Molecular Medicine and Drug Research, ICCBS, University of sindh, Jamil-ur-Rahman Center for Genome Research, Pakistan	2022-01-21	BA.1	Homo sapiens
826	OM327530	Dr. Panjwani Center for Molecular Medicine and Drug Research, ICCBS, University of sindh, Jamil-ur-Rahman Center for Genome Research, Pakistan	2022-01-21	BA.1	Homo sapiens
827	OM327531	Dr. Panjwani Center for Molecular Medicine and Drug Research, ICCBS, University of sindh, Jamil-ur-Rahman Center for Genome Research, Pakistan	2022-01-21	BA.1	Homo sapiens
828	OM327534	Dr. Panjwani Center for Molecular Medicine and Drug Research, ICCBS, University of sindh, Jamil-ur-Rahman Center for Genome Research, Pakistan	2022-01-21	BA.1	Homo sapiens
829	OM327535	Dr. Panjwani Center for Molecular Medicine and Drug Research, ICCBS, University of sindh, Jamil-ur-Rahman Center for Genome Research, Pakistan	2022-01-21	BA.1	Homo sapiens
830	OM131631	The Aga Khan University, Pediatrics and Child Health, Pakistan	2022-01-05	BA.1	Homo sapiens
831	OP684332	Centers of Excellence in Science & Applied Technologies, punjab, CESAT, Pakistan	2022-10-20	BA.1.1	Homo sapiens
832	OP002120		2022-07-18	BA.1.1	Homo sapiens
833	OP002121		2022-07-18	BA.1.1	Homo sapiens
834	OP002124		2022-07-18	BA.1.1	Homo sapiens
835	ON929901		2022-07-06	BA.1.1	Homo sapiens
836	ON929907		2022-07-06	BA.1.1	Homo sapiens
837	ON929909		2022-07-06	BA.1.1	Homo sapiens
838	ON459720		2022-05-10	BA.1.1	Homo sapiens
839	ON459721		2022-05-10	BA.1.1	Homo sapiens
840	ON459722		2022-05-10	BA.1.1	Homo sapiens
841	ON459723		2022-05-10	BA.1.1	Homo sapiens
842	ON459724		2022-05-10	BA.1.1	Homo sapiens
843	ON459725		2022-05-10	BA.1.1	Homo sapiens
844	ON459728		2022-05-10	BA.1.1	Homo sapiens
845	ON459735		2022-05-10	BA.1.1	Homo sapiens
846	ON459736		2022-05-10	BA.1.1	Homo sapiens
847	ON459737		2022-05-10	BA.1.1	Homo sapiens
848	ON459738		2022-05-10	BA.1.1	Homo sapiens
849	ON459739		2022-05-10	BA.1.1	Homo sapiens
850	ON459744		2022-05-10	BA.1.1	Homo sapiens
851	ON459749		2022-05-10	BA.1.1	Homo sapiens
852	ON459751		2022-05-10	BA.1.1	Homo sapiens
853	ON459760		2022-05-10	BA.1.1	Homo sapiens
854	ON437560		2022-05-09	BA.1.1	Homo sapiens
855	ON437562		2022-05-09	BA.1.1	Homo sapiens
856	ON437564		2022-05-09	BA.1.1	Homo sapiens
857	ON437565		2022-05-09	BA.1.1	Homo sapiens
858	ON437568		2022-05-09	BA.1.1	Homo sapiens
859	ON437569		2022-05-09	BA.1.1	Homo sapiens
860	ON437572		2022-05-09	BA.1.1	Homo sapiens
861	ON437574		2022-05-09	BA.1.1	Homo sapiens
862	ON437576		2022-05-09	BA.1.1	Homo sapiens
863	ON437577		2022-05-09	BA.1.1	Homo sapiens
864	ON437578		2022-05-09	BA.1.1	Homo sapiens
865	ON437579		2022-05-09	BA.1.1	Homo sapiens
866	ON437580		2022-05-09	BA.1.1	Homo sapiens
867	ON437582		2022-05-09	BA.1.1	Homo sapiens
868	ON437583		2022-05-09	BA.1.1	Homo sapiens
869	ON437584		2022-05-09	BA.1.1	Homo sapiens
870	OM327526	Dr. Panjwani Center for Molecular Medicine and Drug Research, ICCBS, University of sindh, Jamil-ur-Rahman Center for Genome Research, Pakistan	2022-01-21	BA.1.1	Homo sapiens
871	OM327527	Dr. Panjwani Center for Molecular Medicine and Drug Research, ICCBS, University of sindh, Jamil-ur-Rahman Center for Genome Research, Pakistan	2022-01-21	BA.1.1	Homo sapiens
872	OM327532	Dr. Panjwani Center for Molecular Medicine and Drug Research, ICCBS, University of sindh, Jamil-ur-Rahman Center for Genome Research, Pakistan	2022-01-21	BA.1.1	Homo sapiens
873	OM327533	Dr. Panjwani Center for Molecular Medicine and Drug Research, ICCBS, University of sindh, Jamil-ur-Rahman Center for Genome Research, Pakistan	2022-01-21	BA.1.1	Homo sapiens
874	OM327536	Dr. Panjwani Center for Molecular Medicine and Drug Research, ICCBS, University of sindh, Jamil-ur-Rahman Center for Genome Research, Pakistan	2022-01-21	BA.1.1	Homo sapiens
875	OP002119		2022-07-18	BA.1.1.1	Homo sapiens
876	ON437571		2022-05-09	BA.1.1.1	Homo sapiens
877	ON437563		2022-05-09	BA.1.1.18	Homo sapiens
878	OM149716	The Aga Khan University, Pediatrics and Child Health, Pakistan	2022-01-06	BA.1.15.1	Homo sapiens
879	OP002118		2022-07-18	BA.1.17.2	Homo sapiens
880	ON459726		2022-05-10	BA.1.18	Homo sapiens
881	ON823207		2022-06-23	BA.1.21	Homo sapiens
882	ON437566		2022-05-09	BA.1.21	Homo sapiens
883	OP550251	The Aga Khan University, Pediatrics and Child Health, Pakistan	2022-09-29	BA.2	Homo sapiens
884	OP217108	The Aga Khan University, Pediatrics and Child Health, Pakistan	2022-08-13	BA.2	Homo sapiens
885	OP185173	The Aga Khan University, Pediatrics and Child Health, Pakistan	2022-08-10	BA.2	Homo sapiens
886	OP024234	The Aga Khan University, Pediatrics and Child Health, Pakistan	2022-07-21	BA.2	Homo sapiens
887	OP024230	The Aga Khan University, Pediatrics and Child Health, Pakistan	2022-07-21	BA.2	Homo sapiens
888	OP024246	The Aga Khan University, Pediatrics and Child Health, Pakistan	2022-07-21	BA.2	Homo sapiens
889	OP024244	The Aga Khan University, Pediatrics and Child Health, Pakistan	2022-07-21	BA.2	Homo sapiens
890	OP024257	The Aga Khan University, Pediatrics and Child Health, Pakistan	2022-07-21	BA.2	Homo sapiens
891	OP024259	The Aga Khan University, Pediatrics and Child Health, Pakistan	2022-07-21	BA.2	Homo sapiens
892	OP024260	The Aga Khan University, Pediatrics and Child Health, Pakistan	2022-07-21	BA.2	Homo sapiens
893	OP024273	The Aga Khan University, Pediatrics and Child Health, Pakistan	2022-07-21	BA.2	Homo sapiens
894	OP024276	The Aga Khan University, Pediatrics and Child Health, Pakistan	2022-07-21	BA.2	Homo sapiens
895	OP024280	The Aga Khan University, Pediatrics and Child Health, Pakistan	2022-07-21	BA.2	Homo sapiens
896	OP002126		2022-07-18	BA.2	Homo sapiens
897	OP002131		2022-07-18	BA.2	Homo sapiens
898	OP002135		2022-07-18	BA.2	Homo sapiens
899	OP002138		2022-07-18	BA.2	Homo sapiens
900	ON929902		2022-07-06	BA.2	Homo sapiens
901	ON929903		2022-07-06	BA.2	Homo sapiens
902	ON929904		2022-07-06	BA.2	Homo sapiens
903	ON929906		2022-07-06	BA.2	Homo sapiens
904	ON929908		2022-07-06	BA.2	Homo sapiens
905	ON929910		2022-07-06	BA.2	Homo sapiens
906	ON929911		2022-07-06	BA.2	Homo sapiens
907	ON929913		2022-07-06	BA.2	Homo sapiens
908	ON929914		2022-07-06	BA.2	Homo sapiens
909	ON929915		2022-07-06	BA.2	Homo sapiens
910	ON929916		2022-07-06	BA.2	Homo sapiens
911	ON929917		2022-07-06	BA.2	Homo sapiens
912	ON929918		2022-07-06	BA.2	Homo sapiens
913	ON929919		2022-07-06	BA.2	Homo sapiens
914	ON929920		2022-07-06	BA.2	Homo sapiens
915	ON929921		2022-07-06	BA.2	Homo sapiens
916	ON929933		2022-07-06	BA.2	Homo sapiens
917	ON929934		2022-07-06	BA.2	Homo sapiens
918	ON929936		2022-07-06	BA.2	Homo sapiens
919	ON929943		2022-07-06	BA.2	Homo sapiens
920	ON929952		2022-07-06	BA.2	Homo sapiens
921	ON929958		2022-07-06	BA.2	Homo sapiens
922	ON437581		2022-05-09	BA.2	Homo sapiens
923	ON459718		2022-05-10	BA.2	Homo sapiens
924	ON459719		2022-05-10	BA.2	Homo sapiens
925	ON459727		2022-05-10	BA.2	Homo sapiens
926	ON459730		2022-05-10	BA.2	Homo sapiens
927	ON459732		2022-05-10	BA.2	Homo sapiens
928	ON459733		2022-05-10	BA.2	Homo sapiens
929	ON459740		2022-05-10	BA.2	Homo sapiens
930	ON459741		2022-05-10	BA.2	Homo sapiens
931	ON459743		2022-05-10	BA.2	Homo sapiens
932	ON459745		2022-05-10	BA.2	Homo sapiens
933	ON459746		2022-05-10	BA.2	Homo sapiens
934	ON459747		2022-05-10	BA.2	Homo sapiens
935	ON459750		2022-05-10	BA.2	Homo sapiens
936	ON459752		2022-05-10	BA.2	Homo sapiens
937	ON459753		2022-05-10	BA.2	Homo sapiens
938	ON459754		2022-05-10	BA.2	Homo sapiens
939	ON459755		2022-05-10	BA.2	Homo sapiens
940	ON459756		2022-05-10	BA.2	Homo sapiens
941	ON459757		2022-05-10	BA.2	Homo sapiens
942	ON459758		2022-05-10	BA.2	Homo sapiens
943	ON459759		2022-05-10	BA.2	Homo sapiens
944	ON929949		2022-07-06	BA.2.3	Homo sapiens
945	OP217119	The Aga Khan University, Pediatrics and Child Health, Pakistan	2022-08-13	BA.2.36.1	Homo sapiens
946	OP217120	The Aga Khan University, Pediatrics and Child Health, Pakistan	2022-08-13	BA.2.36.1	Homo sapiens
947	ON929912		2022-07-06	BA.2.5	Homo sapiens
948	ON929930		2022-07-06	BA.2.12.1	Homo sapiens
949	ON929945		2022-07-06	BA.2.12.1	Homo sapiens
950	OP024245	The Aga Khan University, Pediatrics and Child Health, Pakistan	2022-07-21	BA.2.12.1	Homo sapiens
951	OP024232	The Aga Khan University, Pediatrics and Child Health, Pakistan	2022-07-21	BA.2.14	Homo sapiens
952	OP185151	The Aga Khan University, Pediatrics and Child Health, Pakistan	2022-08-10	BA.2.15	Homo sapiens
953	OP872674	The Aga Khan University, Pediatrics and Child Health, Pakistan	2022-11-22	BA.2.75.1	Homo sapiens
954	OP379954	The Aga Khan University, Pediatrics and Child Health, Pakistan	2022-09-07	BA.4	Homo sapiens
955	OP379936	The Aga Khan University, Pediatrics and Child Health, Pakistan	2022-09-07	BA.4	Homo sapiens
956	OP379945	The Aga Khan University, Pediatrics and Child Health, Pakistan	2022-09-07	BA.4	Homo sapiens
957	OP379946	The Aga Khan University, Pediatrics and Child Health, Pakistan	2022-09-07	BA.4	Homo sapiens
958	OP341349	The Aga Khan University, Pediatrics and Child Health, Pakistan	2022-08-31	BA.4	Homo sapiens
959	OP185164	The Aga Khan University, Pediatrics and Child Health, Pakistan	2022-08-10	BA.4	Homo sapiens
960	OP024265	The Aga Khan University, Pediatrics and Child Health, Pakistan	2022-07-21	BA.4	Homo sapiens
961	OP185148	The Aga Khan University, Pediatrics and Child Health, Pakistan	2022-08-10	BA.4.1	Homo sapiens
962	OP185183	The Aga Khan University, Pediatrics and Child Health, Pakistan	2022-08-10	BA.4.1	Homo sapiens
963	OP024267	The Aga Khan University, Pediatrics and Child Health, Pakistan	2022-07-21	BA.4.1	Homo sapiens
964	OP024279	The Aga Khan University, Pediatrics and Child Health, Pakistan	2022-07-21	BA.4.1	Homo sapiens
965	ON929938		2022-07-06	BA.4.1	Homo sapiens
966	ON929939		2022-07-06	BA.4.1	Homo sapiens
967	ON929940		2022-07-06	BA.4.1	Homo sapiens
968	ON929941		2022-07-06	BA.4.1	Homo sapiens
969	OP872679	The Aga Khan University, Pediatrics and Child Health, Pakistan	2022-11-22	BA.5.2	Homo sapiens
970	OP872694	The Aga Khan University, Pediatrics and Child Health, Pakistan	2022-11-22	BA.5.2	Homo sapiens
971	OP704228	The Aga Khan University, Pediatrics and Child Health, Pakistan	2022-10-24	BA.5.2	Homo sapiens
972	OP704229	The Aga Khan University, Pediatrics and Child Health, Pakistan	2022-10-24	BA.5.2	Homo sapiens
973	OP704230	The Aga Khan University, Pediatrics and Child Health, Pakistan	2022-10-24	BA.5.2	Homo sapiens
974	OP704231	The Aga Khan University, Pediatrics and Child Health, Pakistan	2022-10-24	BA.5.2	Homo sapiens
975	OP704232	The Aga Khan University, Pediatrics and Child Health, Pakistan	2022-10-24	BA.5.2	Homo sapiens
976	OP704233	The Aga Khan University, Pediatrics and Child Health, Pakistan	2022-10-24	BA.5.2	Homo sapiens
977	OP704234	The Aga Khan University, Pediatrics and Child Health, Pakistan	2022-10-24	BA.5.2	Homo sapiens
978	OP704235	The Aga Khan University, Pediatrics and Child Health, Pakistan	2022-10-24	BA.5.2	Homo sapiens
979	OP704236	The Aga Khan University, Pediatrics and Child Health, Pakistan	2022-10-24	BA.5.2	Homo sapiens
980	OP704237	The Aga Khan University, Pediatrics and Child Health, Pakistan	2022-10-24	BA.5.2	Homo sapiens
981	OP704238	The Aga Khan University, Pediatrics and Child Health, Pakistan	2022-10-24	BA.5.2	Homo sapiens
982	OP704239	The Aga Khan University, Pediatrics and Child Health, Pakistan	2022-10-24	BA.5.2	Homo sapiens
983	OP704240	The Aga Khan University, Pediatrics and Child Health, Pakistan	2022-10-24	BA.5.2	Homo sapiens
984	OP704241	The Aga Khan University, Pediatrics and Child Health, Pakistan	2022-10-24	BA.5.2	Homo sapiens
985	OP704242	The Aga Khan University, Pediatrics and Child Health, Pakistan	2022-10-24	BA.5.2	Homo sapiens
986	OP704243	The Aga Khan University, Pediatrics and Child Health, Pakistan	2022-10-24	BA.5.2	Homo sapiens
987	OP704244	The Aga Khan University, Pediatrics and Child Health, Pakistan	2022-10-24	BA.5.2	Homo sapiens
988	OP704245	The Aga Khan University, Pediatrics and Child Health, Pakistan	2022-10-24	BA.5.2	Homo sapiens
989	OP550240	The Aga Khan University, Pediatrics and Child Health, Pakistan	2022-09-29	BA.5.2	Homo sapiens
990	OP550241	The Aga Khan University, Pediatrics and Child Health, Pakistan	2022-09-29	BA.5.2	Homo sapiens
991	OP550242	The Aga Khan University, Pediatrics and Child Health, Pakistan	2022-09-29	BA.5.2	Homo sapiens
992	OP550243	The Aga Khan University, Pediatrics and Child Health, Pakistan	2022-09-29	BA.5.2	Homo sapiens
993	OP550244	The Aga Khan University, Pediatrics and Child Health, Pakistan	2022-09-29	BA.5.2	Homo sapiens
994	OP550245	The Aga Khan University, Pediatrics and Child Health, Pakistan	2022-09-29	BA.5.2	Homo sapiens
995	OP550246	The Aga Khan University, Pediatrics and Child Health, Pakistan	2022-09-29	BA.5.2	Homo sapiens
996	OP550247	The Aga Khan University, Pediatrics and Child Health, Pakistan	2022-09-29	BA.5.2	Homo sapiens
997	OP550248	The Aga Khan University, Pediatrics and Child Health, Pakistan	2022-09-29	BA.5.2	Homo sapiens
998	OP550249	The Aga Khan University, Pediatrics and Child Health, Pakistan	2022-09-29	BA.5.2	Homo sapiens
999	OP550250	The Aga Khan University, Pediatrics and Child Health, Pakistan	2022-09-29	BA.5.2	Homo sapiens
1000	OP550252	The Aga Khan University, Pediatrics and Child Health, Pakistan	2022-09-29	BA.5.2	Homo sapiens
1001	OP550253	The Aga Khan University, Pediatrics and Child Health, Pakistan	2022-09-29	BA.5.2	Homo sapiens
1002	OP550254	The Aga Khan University, Pediatrics and Child Health, Pakistan	2022-09-29	BA.5.2	Homo sapiens
1003	OP550255	The Aga Khan University, Pediatrics and Child Health, Pakistan	2022-09-29	BA.5.2	Homo sapiens
1004	OP550256	The Aga Khan University, Pediatrics and Child Health, Pakistan	2022-09-29	BA.5.2	Homo sapiens
1005	OP550259	The Aga Khan University, Pediatrics and Child Health, Pakistan	2022-09-29	BA.5.2	Homo sapiens
1006	OP550260	The Aga Khan University, Pediatrics and Child Health, Pakistan	2022-09-29	BA.5.2	Homo sapiens
1007	OP550261	The Aga Khan University, Pediatrics and Child Health, Pakistan	2022-09-29	BA.5.2	Homo sapiens
1008	OP550262	The Aga Khan University, Pediatrics and Child Health, Pakistan	2022-09-29	BA.5.2	Homo sapiens
1009	OP550263	The Aga Khan University, Pediatrics and Child Health, Pakistan	2022-09-29	BA.5.2	Homo sapiens
1010	OP550264	The Aga Khan University, Pediatrics and Child Health, Pakistan	2022-09-29	BA.5.2	Homo sapiens
1011	OP550265	The Aga Khan University, Pediatrics and Child Health, Pakistan	2022-09-29	BA.5.2	Homo sapiens
1012	OP550266	The Aga Khan University, Pediatrics and Child Health, Pakistan	2022-09-29	BA.5.2	Homo sapiens
1013	OP379925	The Aga Khan University, Pediatrics and Child Health, Pakistan	2022-09-07	BA.5.2	Homo sapiens
1014	OP379926	The Aga Khan University, Pediatrics and Child Health, Pakistan	2022-09-07	BA.5.2	Homo sapiens
1015	OP379927	The Aga Khan University, Pediatrics and Child Health, Pakistan	2022-09-07	BA.5.2	Homo sapiens
1016	OP379928	The Aga Khan University, Pediatrics and Child Health, Pakistan	2022-09-07	BA.5.2	Homo sapiens
1017	OP379929	The Aga Khan University, Pediatrics and Child Health, Pakistan	2022-09-07	BA.5.2	Homo sapiens
1018	OP379930	The Aga Khan University, Pediatrics and Child Health, Pakistan	2022-09-07	BA.5.2	Homo sapiens
1019	OP379931	The Aga Khan University, Pediatrics and Child Health, Pakistan	2022-09-07	BA.5.2	Homo sapiens
1020	OP379932	The Aga Khan University, Pediatrics and Child Health, Pakistan	2022-09-07	BA.5.2	Homo sapiens
1021	OP379933	The Aga Khan University, Pediatrics and Child Health, Pakistan	2022-09-07	BA.5.2	Homo sapiens
1022	OP379935	The Aga Khan University, Pediatrics and Child Health, Pakistan	2022-09-07	BA.5.2	Homo sapiens
1023	OP379938	The Aga Khan University, Pediatrics and Child Health, Pakistan	2022-09-07	BA.5.2	Homo sapiens
1024	OP379939	The Aga Khan University, Pediatrics and Child Health, Pakistan	2022-09-07	BA.5.2	Homo sapiens
1025	OP379940	The Aga Khan University, Pediatrics and Child Health, Pakistan	2022-09-07	BA.5.2	Homo sapiens
1026	OP379941	The Aga Khan University, Pediatrics and Child Health, Pakistan	2022-09-07	BA.5.2	Homo sapiens
1027	OP379942	The Aga Khan University, Pediatrics and Child Health, Pakistan	2022-09-07	BA.5.2	Homo sapiens
1028	OP379943	The Aga Khan University, Pediatrics and Child Health, Pakistan	2022-09-07	BA.5.2	Homo sapiens
1029	OP379944	The Aga Khan University, Pediatrics and Child Health, Pakistan	2022-09-07	BA.5.2	Homo sapiens
1030	OP379948	The Aga Khan University, Pediatrics and Child Health, Pakistan	2022-09-07	BA.5.2	Homo sapiens
1031	OP379949	The Aga Khan University, Pediatrics and Child Health, Pakistan	2022-09-07	BA.5.2	Homo sapiens
1032	OP379950	The Aga Khan University, Pediatrics and Child Health, Pakistan	2022-09-07	BA.5.2	Homo sapiens
1033	OP379951	The Aga Khan University, Pediatrics and Child Health, Pakistan	2022-09-07	BA.5.2	Homo sapiens
1034	OP379952	The Aga Khan University, Pediatrics and Child Health, Pakistan	2022-09-07	BA.5.2	Homo sapiens
1035	OP379953	The Aga Khan University, Pediatrics and Child Health, Pakistan	2022-09-07	BA.5.2	Homo sapiens
1036	OP379961	The Aga Khan University, Pediatrics and Child Health, Pakistan	2022-09-07	BA.5.2	Homo sapiens
1037	OP379955	The Aga Khan University, Pediatrics and Child Health, Pakistan	2022-09-07	BA.5.2	Homo sapiens
1038	OP379956	The Aga Khan University, Pediatrics and Child Health, Pakistan	2022-09-07	BA.5.2	Homo sapiens
1039	OP379957	The Aga Khan University, Pediatrics and Child Health, Pakistan	2022-09-07	BA.5.2	Homo sapiens
1040	OP379958	The Aga Khan University, Pediatrics and Child Health, Pakistan	2022-09-07	BA.5.2	Homo sapiens
1041	OP379959	The Aga Khan University, Pediatrics and Child Health, Pakistan	2022-09-07	BA.5.2	Homo sapiens
1042	OP379963	The Aga Khan University, Pediatrics and Child Health, Pakistan	2022-09-07	BA.5.2	Homo sapiens
1043	OP379965	The Aga Khan University, Pediatrics and Child Health, Pakistan	2022-09-07	BA.5.2	Homo sapiens
1044	OP379966	The Aga Khan University, Pediatrics and Child Health, Pakistan	2022-09-07	BA.5.2	Homo sapiens
1045	OP341347	The Aga Khan University, Pediatrics and Child Health, Pakistan	2022-08-31	BA.5.2	Homo sapiens
1046	OP341348	The Aga Khan University, Pediatrics and Child Health, Pakistan	2022-08-31	BA.5.2	Homo sapiens
1047	OP341350	The Aga Khan University, Pediatrics and Child Health, Pakistan	2022-08-31	BA.5.2	Homo sapiens
1048	OP341351	The Aga Khan University, Pediatrics and Child Health, Pakistan	2022-08-31	BA.5.2	Homo sapiens
1049	OP341352	The Aga Khan University, Pediatrics and Child Health, Pakistan	2022-08-31	BA.5.2	Homo sapiens
1050	OP341353	The Aga Khan University, Pediatrics and Child Health, Pakistan	2022-08-31	BA.5.2	Homo sapiens
1051	OP341354	The Aga Khan University, Pediatrics and Child Health, Pakistan	2022-08-31	BA.5.2	Homo sapiens
1052	OP341355	The Aga Khan University, Pediatrics and Child Health, Pakistan	2022-08-31	BA.5.2	Homo sapiens
1053	OP341356	The Aga Khan University, Pediatrics and Child Health, Pakistan	2022-08-31	BA.5.2	Homo sapiens
1054	OP341357	The Aga Khan University, Pediatrics and Child Health, Pakistan	2022-08-31	BA.5.2	Homo sapiens
1055	OP341358	The Aga Khan University, Pediatrics and Child Health, Pakistan	2022-08-31	BA.5.2	Homo sapiens
1056	OP341359	The Aga Khan University, Pediatrics and Child Health, Pakistan	2022-08-31	BA.5.2	Homo sapiens
1057	OP341360	The Aga Khan University, Pediatrics and Child Health, Pakistan	2022-08-31	BA.5.2	Homo sapiens
1058	OP341361	The Aga Khan University, Pediatrics and Child Health, Pakistan	2022-08-31	BA.5.2	Homo sapiens
1059	OP217106	The Aga Khan University, Pediatrics and Child Health, Pakistan	2022-08-13	BA.5.2	Homo sapiens
1060	OP217107	The Aga Khan University, Pediatrics and Child Health, Pakistan	2022-08-13	BA.5.2	Homo sapiens
1061	OP217109	The Aga Khan University, Pediatrics and Child Health, Pakistan	2022-08-13	BA.5.2	Homo sapiens
1062	OP217110	The Aga Khan University, Pediatrics and Child Health, Pakistan	2022-08-13	BA.5.2	Homo sapiens
1063	OP217111	The Aga Khan University, Pediatrics and Child Health, Pakistan	2022-08-13	BA.5.2	Homo sapiens
1064	OP217112	The Aga Khan University, Pediatrics and Child Health, Pakistan	2022-08-13	BA.5.2	Homo sapiens
1065	OP217113	The Aga Khan University, Pediatrics and Child Health, Pakistan	2022-08-13	BA.5.2	Homo sapiens
1066	OP217115	The Aga Khan University, Pediatrics and Child Health, Pakistan	2022-08-13	BA.5.2	Homo sapiens
1067	OP217116	The Aga Khan University, Pediatrics and Child Health, Pakistan	2022-08-13	BA.5.2	Homo sapiens
1068	OP217117	The Aga Khan University, Pediatrics and Child Health, Pakistan	2022-08-13	BA.5.2	Homo sapiens
1069	OP217121	The Aga Khan University, Pediatrics and Child Health, Pakistan	2022-08-13	BA.5.2	Homo sapiens
1070	OP217122	The Aga Khan University, Pediatrics and Child Health, Pakistan	2022-08-13	BA.5.2	Homo sapiens
1071	OP217125	The Aga Khan University, Pediatrics and Child Health, Pakistan	2022-08-13	BA.5.2	Homo sapiens
1072	OP217126	The Aga Khan University, Pediatrics and Child Health, Pakistan	2022-08-13	BA.5.2	Homo sapiens
1073	OP217127	The Aga Khan University, Pediatrics and Child Health, Pakistan	2022-08-13	BA.5.2	Homo sapiens
1074	OP217128	The Aga Khan University, Pediatrics and Child Health, Pakistan	2022-08-13	BA.5.2	Homo sapiens
1075	OP217130	The Aga Khan University, Pediatrics and Child Health, Pakistan	2022-08-13	BA.5.2	Homo sapiens
1076	OP217131	The Aga Khan University, Pediatrics and Child Health, Pakistan	2022-08-13	BA.5.2	Homo sapiens
1077	OP217132	The Aga Khan University, Pediatrics and Child Health, Pakistan	2022-08-13	BA.5.2	Homo sapiens
1078	OP185149	The Aga Khan University, Pediatrics and Child Health, Pakistan	2022-08-10	BA.5.2	Homo sapiens
1079	OP185150	The Aga Khan University, Pediatrics and Child Health, Pakistan	2022-08-10	BA.5.2	Homo sapiens
1080	OP185153	The Aga Khan University, Pediatrics and Child Health, Pakistan	2022-08-10	BA.5.2	Homo sapiens
1081	OP185154	The Aga Khan University, Pediatrics and Child Health, Pakistan	2022-08-10	BA.5.2	Homo sapiens
1082	OP185155	The Aga Khan University, Pediatrics and Child Health, Pakistan	2022-08-10	BA.5.2	Homo sapiens
1083	OP185156	The Aga Khan University, Pediatrics and Child Health, Pakistan	2022-08-10	BA.5.2	Homo sapiens
1084	OP185157	The Aga Khan University, Pediatrics and Child Health, Pakistan	2022-08-10	BA.5.2	Homo sapiens
1085	OP185158	The Aga Khan University, Pediatrics and Child Health, Pakistan	2022-08-10	BA.5.2	Homo sapiens
1086	OP185159	The Aga Khan University, Pediatrics and Child Health, Pakistan	2022-08-10	BA.5.2	Homo sapiens
1087	OP185160	The Aga Khan University, Pediatrics and Child Health, Pakistan	2022-08-10	BA.5.2	Homo sapiens
1088	OP185162	The Aga Khan University, Pediatrics and Child Health, Pakistan	2022-08-10	BA.5.2	Homo sapiens
1089	OP185165	The Aga Khan University, Pediatrics and Child Health, Pakistan	2022-08-10	BA.5.2	Homo sapiens
1090	OP185166	The Aga Khan University, Pediatrics and Child Health, Pakistan	2022-08-10	BA.5.2	Homo sapiens
1091	OP185167	The Aga Khan University, Pediatrics and Child Health, Pakistan	2022-08-10	BA.5.2	Homo sapiens
1092	OP185168	The Aga Khan University, Pediatrics and Child Health, Pakistan	2022-08-10	BA.5.2	Homo sapiens
1093	OP185169	The Aga Khan University, Pediatrics and Child Health, Pakistan	2022-08-10	BA.5.2	Homo sapiens
1094	OP185170	The Aga Khan University, Pediatrics and Child Health, Pakistan	2022-08-10	BA.5.2	Homo sapiens
1095	OP185174	The Aga Khan University, Pediatrics and Child Health, Pakistan	2022-08-10	BA.5.2	Homo sapiens
1096	OP185175	The Aga Khan University, Pediatrics and Child Health, Pakistan	2022-08-10	BA.5.2	Homo sapiens
1097	OP185176	The Aga Khan University, Pediatrics and Child Health, Pakistan	2022-08-10	BA.5.2	Homo sapiens
1098	OP185177	The Aga Khan University, Pediatrics and Child Health, Pakistan	2022-08-10	BA.5.2	Homo sapiens
1099	OP185178	The Aga Khan University, Pediatrics and Child Health, Pakistan	2022-08-10	BA.5.2	Homo sapiens
1100	OP185179	The Aga Khan University, Pediatrics and Child Health, Pakistan	2022-08-10	BA.5.2	Homo sapiens
1101	OP185180	The Aga Khan University, Pediatrics and Child Health, Pakistan	2022-08-10	BA.5.2	Homo sapiens
1102	OP185181	The Aga Khan University, Pediatrics and Child Health, Pakistan	2022-08-10	BA.5.2	Homo sapiens
1103	OP185182	The Aga Khan University, Pediatrics and Child Health, Pakistan	2022-08-10	BA.5.2	Homo sapiens
1104	OP185184	The Aga Khan University, Pediatrics and Child Health, Pakistan	2022-08-10	BA.5.2	Homo sapiens
1105	OP185185	The Aga Khan University, Pediatrics and Child Health, Pakistan	2022-08-10	BA.5.2	Homo sapiens
1106	OP185187	The Aga Khan University, Pediatrics and Child Health, Pakistan	2022-08-10	BA.5.2	Homo sapiens
1107	OP185188	The Aga Khan University, Pediatrics and Child Health, Pakistan	2022-08-10	BA.5.2	Homo sapiens
1108	OP185189	The Aga Khan University, Pediatrics and Child Health, Pakistan	2022-08-10	BA.5.2	Homo sapiens
1109	OP185190	The Aga Khan University, Pediatrics and Child Health, Pakistan	2022-08-10	BA.5.2	Homo sapiens
1110	OP185192	The Aga Khan University, Pediatrics and Child Health, Pakistan	2022-08-10	BA.5.2	Homo sapiens
1111	OP185193	The Aga Khan University, Pediatrics and Child Health, Pakistan	2022-08-10	BA.5.2	Homo sapiens
1112	OP185194	The Aga Khan University, Pediatrics and Child Health, Pakistan	2022-08-10	BA.5.2	Homo sapiens
1113	OP185195	The Aga Khan University, Pediatrics and Child Health, Pakistan	2022-08-10	BA.5.2	Homo sapiens
1114	OP185196	The Aga Khan University, Pediatrics and Child Health, Pakistan	2022-08-10	BA.5.2	Homo sapiens
1115	OP185198	The Aga Khan University, Pediatrics and Child Health, Pakistan	2022-08-10	BA.5.2	Homo sapiens
1116	OP185199	The Aga Khan University, Pediatrics and Child Health, Pakistan	2022-08-10	BA.5.2	Homo sapiens
1117	OP185200	The Aga Khan University, Pediatrics and Child Health, Pakistan	2022-08-10	BA.5.2	Homo sapiens
1118	OP185201	The Aga Khan University, Pediatrics and Child Health, Pakistan	2022-08-10	BA.5.2	Homo sapiens
1119	OP185202	The Aga Khan University, Pediatrics and Child Health, Pakistan	2022-08-10	BA.5.2	Homo sapiens
1120	OP185203	The Aga Khan University, Pediatrics and Child Health, Pakistan	2022-08-10	BA.5.2	Homo sapiens
1121	OP185204	The Aga Khan University, Pediatrics and Child Health, Pakistan	2022-08-10	BA.5.2	Homo sapiens
1122	OP185206	The Aga Khan University, Pediatrics and Child Health, Pakistan	2022-08-10	BA.5.2	Homo sapiens
1123	OP185207	The Aga Khan University, Pediatrics and Child Health, Pakistan	2022-08-10	BA.5.2	Homo sapiens
1124	OP024231	The Aga Khan University, Pediatrics and Child Health, Pakistan	2022-07-21	BA.5.2	Homo sapiens
1125	OP024235	The Aga Khan University, Pediatrics and Child Health, Pakistan	2022-07-21	BA.5.2	Homo sapiens
1126	OP024237	The Aga Khan University, Pediatrics and Child Health, Pakistan	2022-07-21	BA.5.2	Homo sapiens
1127	OP024239	The Aga Khan University, Pediatrics and Child Health, Pakistan	2022-07-21	BA.5.2	Homo sapiens
1128	OP024242	The Aga Khan University, Pediatrics and Child Health, Pakistan	2022-07-21	BA.5.2	Homo sapiens
1129	OP024247	The Aga Khan University, Pediatrics and Child Health, Pakistan	2022-07-21	BA.5.2	Homo sapiens
1130	OP024248	The Aga Khan University, Pediatrics and Child Health, Pakistan	2022-07-21	BA.5.2	Homo sapiens
1131	OP024249	The Aga Khan University, Pediatrics and Child Health, Pakistan	2022-07-21	BA.5.2	Homo sapiens
1132	OP024250	The Aga Khan University, Pediatrics and Child Health, Pakistan	2022-07-21	BA.5.2	Homo sapiens
1133	OP024254	The Aga Khan University, Pediatrics and Child Health, Pakistan	2022-07-21	BA.5.2	Homo sapiens
1134	OP024256	The Aga Khan University, Pediatrics and Child Health, Pakistan	2022-07-21	BA.5.2	Homo sapiens
1135	OP024262	The Aga Khan University, Pediatrics and Child Health, Pakistan	2022-07-21	BA.5.2	Homo sapiens
1136	OP024263	The Aga Khan University, Pediatrics and Child Health, Pakistan	2022-07-21	BA.5.2	Homo sapiens
1137	OP024264	The Aga Khan University, Pediatrics and Child Health, Pakistan	2022-07-21	BA.5.2	Homo sapiens
1138	OP024266	The Aga Khan University, Pediatrics and Child Health, Pakistan	2022-07-21	BA.5.2	Homo sapiens
1139	OP024268	The Aga Khan University, Pediatrics and Child Health, Pakistan	2022-07-21	BA.5.2	Homo sapiens
1140	OP024269	The Aga Khan University, Pediatrics and Child Health, Pakistan	2022-07-21	BA.5.2	Homo sapiens
1141	OP024270	The Aga Khan University, Pediatrics and Child Health, Pakistan	2022-07-21	BA.5.2	Homo sapiens
1142	OP024272	The Aga Khan University, Pediatrics and Child Health, Pakistan	2022-07-21	BA.5.2	Homo sapiens
1143	OP024274	The Aga Khan University, Pediatrics and Child Health, Pakistan	2022-07-21	BA.5.2	Homo sapiens
1144	OP024275	The Aga Khan University, Pediatrics and Child Health, Pakistan	2022-07-21	BA.5.2	Homo sapiens
1145	OP024277	The Aga Khan University, Pediatrics and Child Health, Pakistan	2022-07-21	BA.5.2	Homo sapiens
1146	OP024278	The Aga Khan University, Pediatrics and Child Health, Pakistan	2022-07-21	BA.5.2	Homo sapiens
1147	OP002127		2022-07-18	BA.5.2	Homo sapiens
1148	OP002128		2022-07-18	BA.5.2	Homo sapiens
1149	OP002130		2022-07-18	BA.5.2	Homo sapiens
1150	OP002133		2022-07-18	BA.5.2	Homo sapiens
1151	OP002134		2022-07-18	BA.5.2	Homo sapiens
1152	ON929923		2022-07-06	BA.5.2	Homo sapiens
1153	ON929928		2022-07-06	BA.5.2	Homo sapiens
1154	ON929929		2022-07-06	BA.5.2	Homo sapiens
1155	ON929931		2022-07-06	BA.5.2	Homo sapiens
1156	ON929935		2022-07-06	BA.5.2	Homo sapiens
1157	ON929942		2022-07-06	BA.5.2	Homo sapiens
1158	ON929944		2022-07-06	BA.5.2	Homo sapiens
1159	ON929948		2022-07-06	BA.5.2	Homo sapiens
1160	ON929950		2022-07-06	BA.5.2	Homo sapiens
1161	ON929951		2022-07-06	BA.5.2	Homo sapiens
1162	ON929954		2022-07-06	BA.5.2	Homo sapiens
1163	ON929955		2022-07-06	BA.5.2	Homo sapiens
1164	ON929956		2022-07-06	BA.5.2	Homo sapiens
1165	ON929957		2022-07-06	BA.5.2	Homo sapiens
1166	ON929961		2022-07-06	BA.5.2	Homo sapiens
1167	ON929962		2022-07-06	BA.5.2	Homo sapiens
1168	ON929963		2022-07-06	BA.5.2	Homo sapiens
1169	ON929964		2022-07-06	BA.5.2	Homo sapiens
1170	OP379968	The Aga Khan University, Pediatrics and Child Health, Pakistan	2022-09-07	BA.5.2.1	Homo sapiens
1171	OP379937	The Aga Khan University, Pediatrics and Child Health, Pakistan	2022-09-07	BA.5.2.1	Homo sapiens
1172	OP379934	The Aga Khan University, Pediatrics and Child Health, Pakistan	2022-09-07	BA.5.2.1	Homo sapiens
1173	OP379947	The Aga Khan University, Pediatrics and Child Health, Pakistan	2022-09-07	BA.5.2.1	Homo sapiens
1174	OP379960	The Aga Khan University, Pediatrics and Child Health, Pakistan	2022-09-07	BA.5.2.1	Homo sapiens
1175	OP379964	The Aga Khan University, Pediatrics and Child Health, Pakistan	2022-09-07	BA.5.2.1	Homo sapiens
1176	OP217123	The Aga Khan University, Pediatrics and Child Health, Pakistan	2022-08-13	BA.5.2.1	Homo sapiens
1177	OP217124	The Aga Khan University, Pediatrics and Child Health, Pakistan	2022-08-13	BA.5.2.1	Homo sapiens
1178	OP217129	The Aga Khan University, Pediatrics and Child Health, Pakistan	2022-08-13	BA.5.2.1	Homo sapiens
1179	OP217114	The Aga Khan University, Pediatrics and Child Health, Pakistan	2022-08-13	BA.5.2.1	Homo sapiens
1180	OP217118	The Aga Khan University, Pediatrics and Child Health, Pakistan	2022-08-13	BA.5.2.1	Homo sapiens
1181	OP185152	The Aga Khan University, Pediatrics and Child Health, Pakistan	2022-08-10	BA.5.2.1	Homo sapiens
1182	OP185161	The Aga Khan University, Pediatrics and Child Health, Pakistan	2022-08-10	BA.5.2.1	Homo sapiens
1183	OP185163	The Aga Khan University, Pediatrics and Child Health, Pakistan	2022-08-10	BA.5.2.1	Homo sapiens
1184	OP185172	The Aga Khan University, Pediatrics and Child Health, Pakistan	2022-08-10	BA.5.2.1	Homo sapiens
1185	OP185186	The Aga Khan University, Pediatrics and Child Health, Pakistan	2022-08-10	BA.5.2.1	Homo sapiens
1186	OP185191	The Aga Khan University, Pediatrics and Child Health, Pakistan	2022-08-10	BA.5.2.1	Homo sapiens
1187	OP185197	The Aga Khan University, Pediatrics and Child Health, Pakistan	2022-08-10	BA.5.2.1	Homo sapiens
1188	OP024233	The Aga Khan University, Pediatrics and Child Health, Pakistan	2022-07-21	BA.5.2.1	Homo sapiens
1189	OP024238	The Aga Khan University, Pediatrics and Child Health, Pakistan	2022-07-21	BA.5.2.1	Homo sapiens
1190	OP024241	The Aga Khan University, Pediatrics and Child Health, Pakistan	2022-07-21	BA.5.2.1	Homo sapiens
1191	OP024243	The Aga Khan University, Pediatrics and Child Health, Pakistan	2022-07-21	BA.5.2.1	Homo sapiens
1192	OP024251	The Aga Khan University, Pediatrics and Child Health, Pakistan	2022-07-21	BA.5.2.1	Homo sapiens
1193	OP024253	The Aga Khan University, Pediatrics and Child Health, Pakistan	2022-07-21	BA.5.2.1	Homo sapiens
1194	OP024258	The Aga Khan University, Pediatrics and Child Health, Pakistan	2022-07-21	BA.5.2.1	Homo sapiens
1195	OP024261	The Aga Khan University, Pediatrics and Child Health, Pakistan	2022-07-21	BA.5.2.1	Homo sapiens
1196	OP002129		2022-07-18	BA.5.2.1	Homo sapiens
1197	OP002132		2022-07-18	BA.5.2.1	Homo sapiens
1198	OP002136		2022-07-18	BA.5.2.1	Homo sapiens
1199	OP002137		2022-07-18	BA.5.2.1	Homo sapiens
1200	ON929922		2022-07-06	BA.5.2.1	Homo sapiens
1201	ON929927		2022-07-06	BA.5.2.1	Homo sapiens
1202	ON929947		2022-07-06	BA.5.2.1	Homo sapiens
1203	ON929953		2022-07-06	BA.5.2.1	Homo sapiens
1204	ON929959		2022-07-06	BA.5.2.1	Homo sapiens
1205	ON929960		2022-07-06	BA.5.2.1	Homo sapiens
1206	ON929965		2022-07-06	BA.5.2.1	Homo sapiens
1207	OP872671	The Aga Khan University, Pediatrics and Child Health, Pakistan	2022-11-22	BA.5.2.16	Homo sapiens
1208	OP872675	The Aga Khan University, Pediatrics and Child Health, Pakistan	2022-11-22	BA.5.2.16	Homo sapiens
1209	OP962356	The Aga Khan University, Pediatrics and Child Health, Pakistan	2022-12-07	BA.5.2.16	Homo sapiens
1210	OP926912	The Aga Khan University, Pediatrics and Child Health, Pakistan	2022-12-01	BA.5.2.16	Homo sapiens
1211	OP872682	The Aga Khan University, Pediatrics and Child Health, Pakistan	2022-11-22	BA.5.2.20	Homo sapiens
1212	OP962355	The Aga Khan University, Pediatrics and Child Health, Pakistan	2022-12-07	BA.5.2.28	Homo sapiens
1213	ON929946		2022-07-06	BA.5.2.3	Homo sapiens
1214	OP872676	The Aga Khan University, Pediatrics and Child Health, Pakistan	2022-11-22	BA.5.2.9	Homo sapiens
1215	OP024236	The Aga Khan University, Pediatrics and Child Health, Pakistan	2022-07-21	BA.5.3	Homo sapiens
1216	OP185171	The Aga Khan University, Pediatrics and Child Health, Pakistan	2022-08-10	BA.5.3.1	Homo sapiens
1217	OP024271	The Aga Khan University, Pediatrics and Child Health, Pakistan	2022-07-21	BA.5.5	Homo sapiens
1218	OP002139		2022-07-18	BA.5.5	Homo sapiens
1219	OP550258	The Aga Khan University, Pediatrics and Child Health, Pakistan	2022-09-29	BA.5.6	Homo sapiens
1220	OP379967	The Aga Khan University, Pediatrics and Child Health, Pakistan	2022-09-07	BA.5.6	Homo sapiens
1221	ON929926		2022-07-06	BE.3	Homo sapiens
1222	ON929932		2022-07-06	BE.3	Homo sapiens
1223	ON929937		2022-07-06	BE.3	Homo sapiens
1224	OP379924	The Aga Khan University, Pediatrics and Child Health, Pakistan	2022-09-07	BF.5	Homo sapiens
1225	OP217105	The Aga Khan University, Pediatrics and Child Health, Pakistan	2022-08-13	BF.5	Homo sapiens
1226	OP926921	The Aga Khan University, Pediatrics and Child Health, Pakistan	2022-12-01	BN.1.3	Homo sapiens
1227	OP872688	The Aga Khan University, Pediatrics and Child Health, Pakistan	2022-11-22	BQ.1	Homo sapiens
1228	OP872698	The Aga Khan University, Pediatrics and Child Health, Pakistan	2022-11-22	BQ.1.5	Homo sapiens
1229	OP962354	The Aga Khan University, Pediatrics and Child Health, Pakistan	2022-12-07	BV.2	Homo sapiens
1230	OP962362	The Aga Khan University, Pediatrics and Child Health, Pakistan	2022-12-07	BV.2	Homo sapiens
1231	OP926922	The Aga Khan University, Pediatrics and Child Health, Pakistan	2022-12-01	BV.2	Homo sapiens
1232	OP926924	The Aga Khan University, Pediatrics and Child Health, Pakistan	2022-12-01	BV.2	Homo sapiens
1233	OP379962	The Aga Khan University, Pediatrics and Child Health, Pakistan	2022-09-07	A	Homo sapiens
1234	ON929925		2022-07-06	A	Homo sapiens
1235	MW422000	China National Center for Bioinformation / Beijing Institute of Genomics, Chinese Academy of Sciences, National Genomics Data Center, China	2021-03-03	A	Homo sapiens
1236	MT730116	Aga Khan University, Pathology and Laboratory Medicine, Pakistan	2021-02-22	A	Homo sapiens
1237	MT730117	Aga Khan University, Pathology and Laboratory Medicine, Pakistan	2021-02-22	A	Homo sapiens
1238	MW447618	University of sindh, Jamil-ur-Rahman Center for Genome Research, Dr. Panjwani Center for Molecular Medicine and Drug Research, ICCBS, Pakistan	2021-01-07	A	Homo sapiens
1239	MZ298611	Aga Khan University, Pathology and Laboratory Medicine, Pakistan	2021-12-31	AE.4	Homo sapiens
1240	OM131619	The Aga Khan University, Pediatrics and Child Health, Pakistan	2022-01-05	AY.46	Homo sapiens
1241	OL831025	The Aga Khan University, Pediatrics and Child Health, Pakistan	2021-12-14	AY.46.2	Homo sapiens
1242	OL831035	The Aga Khan University, Pediatrics and Child Health, Pakistan	2021-12-14	AY.55	Homo sapiens
1243	OL831041	The Aga Khan University, Pediatrics and Child Health, Pakistan	2021-12-14	AY.55	Homo sapiens
1244	OK398436	Dr. Panjwani Center for Molecular Medicine and Drug Research, International Center for Chemical and Biological Sciences, University of sindh, Jamil-ur-Rahman Center for Genome Research, Pakistan	2021-10-07	AY.55	Homo sapiens
1245	OU596686		2021-09-11	AY.55	Homo sapiens
1246	OU608667		2021-09-11	AY.55	Homo sapiens
1247	OK036769		2021-09-06	AY.55	Homo sapiens
1248	OL831040	The Aga Khan University, Pediatrics and Child Health, Pakistan	2021-12-14	AY.65	Homo sapiens
1249	OU606076		2021-09-11	AY.65	Homo sapiens
1250	OK398478	Dr. Panjwani Center for Molecular Medicine and Drug Research, International Center for Chemical and Biological Sciences, University of sindh, Jamil-ur-Rahman Center for Genome Research, Pakistan	2021-10-07	AY.106	Homo sapiens
1251	OM232272	Dr. Panjwani Center for Molecular Medicine and Drug Research, ICCBS, University of sindh, Jamil-ur-Rahman Center for Genome Research, Pakistan	2022-01-12	AY.108	Homo sapiens
1252	OM149715	The Aga Khan University, Pediatrics and Child Health, Pakistan	2022-01-06	AY.108	Homo sapiens
1253	OM131608	The Aga Khan University, Pediatrics and Child Health, Pakistan	2022-01-05	AY.108	Homo sapiens
1254	OM131610	The Aga Khan University, Pediatrics and Child Health, Pakistan	2022-01-05	AY.108	Homo sapiens
1255	OM131611	The Aga Khan University, Pediatrics and Child Health, Pakistan	2022-01-05	AY.108	Homo sapiens
1256	OM131613	The Aga Khan University, Pediatrics and Child Health, Pakistan	2022-01-05	AY.108	Homo sapiens
1257	OM131614	The Aga Khan University, Pediatrics and Child Health, Pakistan	2022-01-05	AY.108	Homo sapiens
1258	OM131616	The Aga Khan University, Pediatrics and Child Health, Pakistan	2022-01-05	AY.108	Homo sapiens
1259	OM232268	Dr. Panjwani Center for Molecular Medicine and Drug Research, ICCBS, University of sindh, Jamil-ur-Rahman Center for Genome Research, Pakistan	2022-01-12	AY.108	Homo sapiens
1260	OL966540	Dr. Panjwani Center for Molecular Medicine and Drug Research, ICCBS, University of sindh, Jamil-ur-Rahman Center for Genome Research, Pakistan	2021-12-22	AY.108	Homo sapiens
1261	OL966541	Dr. Panjwani Center for Molecular Medicine and Drug Research, ICCBS, University of sindh, Jamil-ur-Rahman Center for Genome Research, Pakistan	2021-12-22	AY.108	Homo sapiens
1262	OL966542	Dr. Panjwani Center for Molecular Medicine and Drug Research, ICCBS, University of sindh, Jamil-ur-Rahman Center for Genome Research, Pakistan	2021-12-22	AY.108	Homo sapiens
1263	OL831023	The Aga Khan University, Pediatrics and Child Health, Pakistan	2021-12-14	AY.108	Homo sapiens
1264	OL831026	The Aga Khan University, Pediatrics and Child Health, Pakistan	2021-12-14	AY.108	Homo sapiens
1265	OL831027	The Aga Khan University, Pediatrics and Child Health, Pakistan	2021-12-14	AY.108	Homo sapiens
1266	OL831030	The Aga Khan University, Pediatrics and Child Health, Pakistan	2021-12-14	AY.108	Homo sapiens
1267	OL831032	The Aga Khan University, Pediatrics and Child Health, Pakistan	2021-12-14	AY.108	Homo sapiens
1268	OL831038	The Aga Khan University, Pediatrics and Child Health, Pakistan	2021-12-14	AY.108	Homo sapiens
1269	OL831043	The Aga Khan University, Pediatrics and Child Health, Pakistan	2021-12-14	AY.108	Homo sapiens
1270	OL415876	Khyber Medical University/IPDM, *Institute of Pathology and Diagnostic Medicine, KMU, Pakistan	2021-11-09	AY.108	Homo sapiens
1271	OK558012	The University of Punjab, Institute of Molecular Biology and Biotechnology, Pakistan	2021-10-19	AY.108	Homo sapiens
1272	OK398440	Dr. Panjwani Center for Molecular Medicine and Drug Research, International Center for Chemical and Biological Sciences, University of sindh, Jamil-ur-Rahman Center for Genome Research, Pakistan	2021-10-07	AY.108	Homo sapiens
1273	OK398446	Dr. Panjwani Center for Molecular Medicine and Drug Research, International Center for Chemical and Biological Sciences, University of sindh, Jamil-ur-Rahman Center for Genome Research, Pakistan	2021-10-07	AY.108	Homo sapiens
1274	OK398451	Dr. Panjwani Center for Molecular Medicine and Drug Research, International Center for Chemical and Biological Sciences, University of sindh, Jamil-ur-Rahman Center for Genome Research, Pakistan	2021-10-07	AY.108	Homo sapiens
1275	OK398452	Dr. Panjwani Center for Molecular Medicine and Drug Research, International Center for Chemical and Biological Sciences, University of sindh, Jamil-ur-Rahman Center for Genome Research, Pakistan	2021-10-07	AY.108	Homo sapiens
1276	OK398453	Dr. Panjwani Center for Molecular Medicine and Drug Research, International Center for Chemical and Biological Sciences, University of sindh, Jamil-ur-Rahman Center for Genome Research, Pakistan	2021-10-07	AY.108	Homo sapiens
1277	OK398454	Dr. Panjwani Center for Molecular Medicine and Drug Research, International Center for Chemical and Biological Sciences, University of sindh, Jamil-ur-Rahman Center for Genome Research, Pakistan	2021-10-07	AY.108	Homo sapiens
1278	OK398456	Dr. Panjwani Center for Molecular Medicine and Drug Research, International Center for Chemical and Biological Sciences, University of sindh, Jamil-ur-Rahman Center for Genome Research, Pakistan	2021-10-07	AY.108	Homo sapiens
1279	OK398457	Dr. Panjwani Center for Molecular Medicine and Drug Research, International Center for Chemical and Biological Sciences, University of sindh, Jamil-ur-Rahman Center for Genome Research, Pakistan	2021-10-07	AY.108	Homo sapiens
1280	OK398458	Dr. Panjwani Center for Molecular Medicine and Drug Research, International Center for Chemical and Biological Sciences, University of sindh, Jamil-ur-Rahman Center for Genome Research, Pakistan	2021-10-07	AY.108	Homo sapiens
1281	OK398459	Dr. Panjwani Center for Molecular Medicine and Drug Research, International Center for Chemical and Biological Sciences, University of sindh, Jamil-ur-Rahman Center for Genome Research, Pakistan	2021-10-07	AY.108	Homo sapiens
1282	OK398460	Dr. Panjwani Center for Molecular Medicine and Drug Research, International Center for Chemical and Biological Sciences, University of sindh, Jamil-ur-Rahman Center for Genome Research, Pakistan	2021-10-07	AY.108	Homo sapiens
1283	OK398461	Dr. Panjwani Center for Molecular Medicine and Drug Research, International Center for Chemical and Biological Sciences, University of sindh, Jamil-ur-Rahman Center for Genome Research, Pakistan	2021-10-07	AY.108	Homo sapiens
1284	OK398462	Dr. Panjwani Center for Molecular Medicine and Drug Research, International Center for Chemical and Biological Sciences, University of sindh, Jamil-ur-Rahman Center for Genome Research, Pakistan	2021-10-07	AY.108	Homo sapiens
1285	OK398463	Dr. Panjwani Center for Molecular Medicine and Drug Research, International Center for Chemical and Biological Sciences, University of sindh, Jamil-ur-Rahman Center for Genome Research, Pakistan	2021-10-07	AY.108	Homo sapiens
1286	OK398464	Dr. Panjwani Center for Molecular Medicine and Drug Research, International Center for Chemical and Biological Sciences, University of sindh, Jamil-ur-Rahman Center for Genome Research, Pakistan	2021-10-07	AY.108	Homo sapiens
1287	OK398465	Dr. Panjwani Center for Molecular Medicine and Drug Research, International Center for Chemical and Biological Sciences, University of sindh, Jamil-ur-Rahman Center for Genome Research, Pakistan	2021-10-07	AY.108	Homo sapiens
1288	OK398466	Dr. Panjwani Center for Molecular Medicine and Drug Research, International Center for Chemical and Biological Sciences, University of sindh, Jamil-ur-Rahman Center for Genome Research, Pakistan	2021-10-07	AY.108	Homo sapiens
1289	OK398467	Dr. Panjwani Center for Molecular Medicine and Drug Research, International Center for Chemical and Biological Sciences, University of sindh, Jamil-ur-Rahman Center for Genome Research, Pakistan	2021-10-07	AY.108	Homo sapiens
1290	OK398468	Dr. Panjwani Center for Molecular Medicine and Drug Research, International Center for Chemical and Biological Sciences, University of sindh, Jamil-ur-Rahman Center for Genome Research, Pakistan	2021-10-07	AY.108	Homo sapiens
1291	OK398469	Dr. Panjwani Center for Molecular Medicine and Drug Research, International Center for Chemical and Biological Sciences, University of sindh, Jamil-ur-Rahman Center for Genome Research, Pakistan	2021-10-07	AY.108	Homo sapiens
1292	OK398470	Dr. Panjwani Center for Molecular Medicine and Drug Research, International Center for Chemical and Biological Sciences, University of sindh, Jamil-ur-Rahman Center for Genome Research, Pakistan	2021-10-07	AY.108	Homo sapiens
1293	OK398471	Dr. Panjwani Center for Molecular Medicine and Drug Research, International Center for Chemical and Biological Sciences, University of sindh, Jamil-ur-Rahman Center for Genome Research, Pakistan	2021-10-07	AY.108	Homo sapiens
1294	OK398472	Dr. Panjwani Center for Molecular Medicine and Drug Research, International Center for Chemical and Biological Sciences, University of sindh, Jamil-ur-Rahman Center for Genome Research, Pakistan	2021-10-07	AY.108	Homo sapiens
1295	OK398473	Dr. Panjwani Center for Molecular Medicine and Drug Research, International Center for Chemical and Biological Sciences, University of sindh, Jamil-ur-Rahman Center for Genome Research, Pakistan	2021-10-07	AY.108	Homo sapiens
1296	OK398474	Dr. Panjwani Center for Molecular Medicine and Drug Research, International Center for Chemical and Biological Sciences, University of sindh, Jamil-ur-Rahman Center for Genome Research, Pakistan	2021-10-07	AY.108	Homo sapiens
1297	OK398476	Dr. Panjwani Center for Molecular Medicine and Drug Research, International Center for Chemical and Biological Sciences, University of sindh, Jamil-ur-Rahman Center for Genome Research, Pakistan	2021-10-07	AY.108	Homo sapiens
1298	OK398482	Dr. Panjwani Center for Molecular Medicine and Drug Research, International Center for Chemical and Biological Sciences, University of sindh, Jamil-ur-Rahman Center for Genome Research, Pakistan	2021-10-07	AY.108	Homo sapiens
1299	OK398483	Dr. Panjwani Center for Molecular Medicine and Drug Research, International Center for Chemical and Biological Sciences, University of sindh, Jamil-ur-Rahman Center for Genome Research, Pakistan	2021-10-07	AY.108	Homo sapiens
1300	OK398484	Dr. Panjwani Center for Molecular Medicine and Drug Research, International Center for Chemical and Biological Sciences, University of sindh, Jamil-ur-Rahman Center for Genome Research, Pakistan	2021-10-07	AY.108	Homo sapiens
1301	OK398485	Dr. Panjwani Center for Molecular Medicine and Drug Research, International Center for Chemical and Biological Sciences, University of sindh, Jamil-ur-Rahman Center for Genome Research, Pakistan	2021-10-07	AY.108	Homo sapiens
1302	OK398487	Dr. Panjwani Center for Molecular Medicine and Drug Research, International Center for Chemical and Biological Sciences, University of sindh, Jamil-ur-Rahman Center for Genome Research, Pakistan	2021-10-07	AY.108	Homo sapiens
1303	OK398490	Dr. Panjwani Center for Molecular Medicine and Drug Research, International Center for Chemical and Biological Sciences, University of sindh, Jamil-ur-Rahman Center for Genome Research, Pakistan	2021-10-07	AY.108	Homo sapiens
1304	OK398492	Dr. Panjwani Center for Molecular Medicine and Drug Research, International Center for Chemical and Biological Sciences, University of sindh, Jamil-ur-Rahman Center for Genome Research, Pakistan	2021-10-07	AY.108	Homo sapiens
1305	OK398497	Dr. Panjwani Center for Molecular Medicine and Drug Research, International Center for Chemical and Biological Sciences, University of sindh, Jamil-ur-Rahman Center for Genome Research, Pakistan	2021-10-07	AY.108	Homo sapiens
1306	OK148170	The Aga Khan University, Pediatrics and Child Health, Pakistan	2021-09-16	AY.108	Homo sapiens
1307	OK148171	The Aga Khan University, Pediatrics and Child Health, Pakistan	2021-09-16	AY.108	Homo sapiens
1308	OK148172	The Aga Khan University, Pediatrics and Child Health, Pakistan	2021-09-16	AY.108	Homo sapiens
1309	OK148174	The Aga Khan University, Pediatrics and Child Health, Pakistan	2021-09-16	AY.108	Homo sapiens
1310	OK148176	The Aga Khan University, Pediatrics and Child Health, Pakistan	2021-09-16	AY.108	Homo sapiens
1311	OK148177	The Aga Khan University, Pediatrics and Child Health, Pakistan	2021-09-16	AY.108	Homo sapiens
1312	OK148178	The Aga Khan University, Pediatrics and Child Health, Pakistan	2021-09-16	AY.108	Homo sapiens
1313	OU597310		2021-09-11	AY.108	Homo sapiens
1314	OU597529		2021-09-11	AY.108	Homo sapiens
1315	OU603718		2021-09-11	AY.108	Homo sapiens
1316	OU608188		2021-09-11	AY.108	Homo sapiens
1317	OK036765		2021-09-06	AY.108	Homo sapiens
1318	OK036766		2021-09-06	AY.108	Homo sapiens
1319	OK036767		2021-09-06	AY.108	Homo sapiens
1320	OK036768		2021-09-06	AY.108	Homo sapiens
1321	OK036770		2021-09-06	AY.108	Homo sapiens
1322	MZ976783		2021-09-01	AY.108	Homo sapiens
1323	MZ976784		2021-09-01	AY.108	Homo sapiens
1324	MZ976785		2021-09-01	AY.108	Homo sapiens
1325	MZ676659		2021-08-02	AY.108	Homo sapiens
1326	MZ676660		2021-08-02	AY.108	Homo sapiens
1327	OL831042	The Aga Khan University, Pediatrics and Child Health, Pakistan	2021-12-14	AY.126	Homo sapiens
1328	OK398479	Dr. Panjwani Center for Molecular Medicine and Drug Research, International Center for Chemical and Biological Sciences, University of sindh, Jamil-ur-Rahman Center for Genome Research, Pakistan	2021-10-07	AY.126	Homo sapiens
1329	OK398480	Dr. Panjwani Center for Molecular Medicine and Drug Research, International Center for Chemical and Biological Sciences, University of sindh, Jamil-ur-Rahman Center for Genome Research, Pakistan	2021-10-07	AY.126	Homo sapiens
1330	OU596459		2021-09-11	AY.126	Homo sapiens
1331	OU605291		2021-09-11	AY.126	Homo sapiens
1332	MZ676662	Dr. Panjwani Center for Molecular Medicine and Drug Research, International Center for Chemical and Biological Sciences, University of sindh, Jamil-ur-Rahman Center for Genome Research, Pakistan	2021-08-02	AY.126	Homo sapiens
1333	OM149714	The Aga Khan University, Pediatrics and Child Health, Pakistan	2022-01-06	AY.127	Homo sapiens
1334	OM131612	The Aga Khan University, Pediatrics and Child Health, Pakistan	2022-01-05	AY.127	Homo sapiens
1335	OM131615	The Aga Khan University, Pediatrics and Child Health, Pakistan	2022-01-05	AY.127	Homo sapiens
1336	OM131617	The Aga Khan University, Pediatrics and Child Health, Pakistan	2022-01-05	AY.127	Homo sapiens
1337	OM131618	The Aga Khan University, Pediatrics and Child Health, Pakistan	2022-01-05	AY.127	Homo sapiens
1338	OM131620	The Aga Khan University, Pediatrics and Child Health, Pakistan	2022-01-05	AY.127	Homo sapiens
1339	OM131621	The Aga Khan University, Pediatrics and Child Health, Pakistan	2022-01-05	AY.127	Homo sapiens
1340	OL831028	The Aga Khan University, Pediatrics and Child Health, Pakistan	2021-12-14	AY.127	Homo sapiens
1341	OL831031	The Aga Khan University, Pediatrics and Child Health, Pakistan	2021-12-14	AY.127	Homo sapiens
1342	OK148173	The Aga Khan University, Pediatrics and Child Health, Pakistan	2021-09-16	AY.127	Homo sapiens
1343	OK148179	The Aga Khan University, Pediatrics and Child Health, Pakistan	2021-09-16	AY.127	Homo sapiens
1344	MW031799	University of Veterinary and Animal sciences, Institute of Microbiology, Pakistan	2020-09-23	C.23	Homo sapiens
1345	MW031800	University of Veterinary and Animal sciences, Institute of Microbiology, Pakistan	2020-09-23	C.23	Homo sapiens
1346	MW031801	University of Veterinary and Animal sciences, Institute of Microbiology, Pakistan	2020-09-23	C.23	Homo sapiens
1347	MW031802	University of Veterinary and Animal sciences, Institute of Microbiology, Pakistan	2020-09-23	C.23	Homo sapiens
1348	OP962348	The Aga Khan University, Pediatrics and Child Health, Pakistan	2022-12-07	CK.1	Homo sapiens
1349	OP962349	The Aga Khan University, Pediatrics and Child Health, Pakistan	2022-12-07	CK.1	Homo sapiens
1350	OP962350	The Aga Khan University, Pediatrics and Child Health, Pakistan	2022-12-07	CK.1	Homo sapiens
1351	OP962351	The Aga Khan University, Pediatrics and Child Health, Pakistan	2022-12-07	CK.1	Homo sapiens
1352	OP962352	The Aga Khan University, Pediatrics and Child Health, Pakistan	2022-12-07	CK.1	Homo sapiens
1353	OP962357	The Aga Khan University, Pediatrics and Child Health, Pakistan	2022-12-07	CK.1	Homo sapiens
1354	OP962359	The Aga Khan University, Pediatrics and Child Health, Pakistan	2022-12-07	CK.1	Homo sapiens
1355	OP962360	The Aga Khan University, Pediatrics and Child Health, Pakistan	2022-12-07	CK.1	Homo sapiens
1356	OP962363	The Aga Khan University, Pediatrics and Child Health, Pakistan	2022-12-07	CK.1	Homo sapiens
1357	OP926910	The Aga Khan University, Pediatrics and Child Health, Pakistan	2022-12-01	CK.1	Homo sapiens
1358	OP926911	The Aga Khan University, Pediatrics and Child Health, Pakistan	2022-12-01	CK.1	Homo sapiens
1359	OP926913	The Aga Khan University, Pediatrics and Child Health, Pakistan	2022-12-01	CK.1	Homo sapiens
1360	OP926914	The Aga Khan University, Pediatrics and Child Health, Pakistan	2022-12-01	CK.1	Homo sapiens
1361	OP926916	The Aga Khan University, Pediatrics and Child Health, Pakistan	2022-12-01	CK.1	Homo sapiens
1362	OP926917	The Aga Khan University, Pediatrics and Child Health, Pakistan	2022-12-01	CK.1	Homo sapiens
1363	OP926918	The Aga Khan University, Pediatrics and Child Health, Pakistan	2022-12-01	CK.1	Homo sapiens
1364	OP926919	The Aga Khan University, Pediatrics and Child Health, Pakistan	2022-12-01	CK.1	Homo sapiens
1365	OP926920	The Aga Khan University, Pediatrics and Child Health, Pakistan	2022-12-01	CK.1	Homo sapiens
1366	OP872678	The Aga Khan University, Pediatrics and Child Health, Pakistan	2022-11-22	CK.1	Homo sapiens
1367	OP872680	The Aga Khan University, Pediatrics and Child Health, Pakistan	2022-11-22	CK.1	Homo sapiens
1368	OP872683	The Aga Khan University, Pediatrics and Child Health, Pakistan	2022-11-22	CK.1	Homo sapiens
1369	OP872685	The Aga Khan University, Pediatrics and Child Health, Pakistan	2022-11-22	CK.1	Homo sapiens
1370	OP872691	The Aga Khan University, Pediatrics and Child Health, Pakistan	2022-11-22	CK.1	Homo sapiens
1371	OP872695	The Aga Khan University, Pediatrics and Child Health, Pakistan	2022-11-22	CK.1	Homo sapiens
1372	OP872697	The Aga Khan University, Pediatrics and Child Health, Pakistan	2022-11-22	CK.1	Homo sapiens
1373	OP872701	The Aga Khan University, Pediatrics and Child Health, Pakistan	2022-11-22	CK.1	Homo sapiens
1374	OP962347	The Aga Khan University, Pediatrics and Child Health, Pakistan	2022-12-07	CK.2	Homo sapiens
1375	OP962353	The Aga Khan University, Pediatrics and Child Health, Pakistan	2022-12-07	CK.2	Homo sapiens
1376	OP872672	The Aga Khan University, Pediatrics and Child Health, Pakistan	2022-11-22	CK.2	Homo sapiens
1377	OP872673	The Aga Khan University, Pediatrics and Child Health, Pakistan	2022-11-22	CK.2	Homo sapiens
1378	OP926915	The Aga Khan University, Pediatrics and Child Health, Pakistan	2022-12-01	CK.2	Homo sapiens
1379	OP926923	The Aga Khan University, Pediatrics and Child Health, Pakistan	2022-12-01	CK.2	Homo sapiens
1380	OP872681	The Aga Khan University, Pediatrics and Child Health, Pakistan	2022-11-22	CK.2	Homo sapiens
1381	OP872684	The Aga Khan University, Pediatrics and Child Health, Pakistan	2022-11-22	CK.2	Homo sapiens
1382	OP872693	The Aga Khan University, Pediatrics and Child Health, Pakistan	2022-11-22	CK.2	Homo sapiens
1383	OP872699	The Aga Khan University, Pediatrics and Child Health, Pakistan	2022-11-22	CK.2	Homo sapiens
1384	OP962361	The Aga Khan University, Pediatrics and Child Health, Pakistan	2022-12-07	CK.2.1	Homo sapiens
1385	OP872690	The Aga Khan University, Pediatrics and Child Health, Pakistan	2022-11-22	CK.2.1	Homo sapiens
1386	OP872692	The Aga Khan University, Pediatrics and Child Health, Pakistan	2022-11-22	CK.2.1	Homo sapiens
1387	OP872696	The Aga Khan University, Pediatrics and Child Health, Pakistan	2022-11-22	CK.2.1	Homo sapiens
1388	OP872677	The Aga Khan University, Pediatrics and Child Health, Pakistan	2022-11-22	CR.1	Homo sapiens
1389	OP872700	The Aga Khan University, Pediatrics and Child Health, Pakistan	2022-11-22	CR.1	Homo sapiens
1390	OP872689	The Aga Khan University, Pediatrics and Child Health, Pakistan	2022-11-22	CT.1	Homo sapiens
1391	OU207372		2021-06-20	Q.4	Homo sapiens
1392	OP185205	The Aga Khan University, Pediatrics and Child Health, Pakistan	2022-08-10	unclassifiable	Homo sapiens
1393	OP024240	The Aga Khan University, Pediatrics and Child Health, Pakistan	2022-07-21	unclassifiable	Homo sapiens
1394	ON929924		2022-07-06	unclassifiable	Homo sapiens
1395	ON892060		2022-07-01	unclassifiable	Homo sapiens
1396	OU597431		2021-09-11	unclassifiable	Homo sapiens
1397	OU597522		2021-09-11	unclassifiable	Homo sapiens
1398	OU597524		2021-09-11	unclassifiable	Homo sapiens
1399	OU598893		2021-09-11	unclassifiable	Homo sapiens
1400	OU598957		2021-09-11	unclassifiable	Homo sapiens
1401	OU598990		2021-09-11	unclassifiable	Homo sapiens
1402	OU599531		2021-09-11	unclassifiable	Homo sapiens
1403	OU599563		2021-09-11	unclassifiable	Homo sapiens
1404	OU600949		2021-09-11	unclassifiable	Homo sapiens
1405	OU601637		2021-09-11	unclassifiable	Homo sapiens
1406	OU601639		2021-09-11	unclassifiable	Homo sapiens
1407	OU601663		2021-09-11	unclassifiable	Homo sapiens
1408	OU601681		2021-09-11	unclassifiable	Homo sapiens
1409	OU601687		2021-09-11	unclassifiable	Homo sapiens
1410	OU602701		2021-09-11	unclassifiable	Homo sapiens
1411	OU603726		2021-09-11	unclassifiable	Homo sapiens
1412	OU603857		2021-09-11	unclassifiable	Homo sapiens
1413	OU603877		2021-09-11	unclassifiable	Homo sapiens
1414	OU605349		2021-09-11	unclassifiable	Homo sapiens
1415	OU606048		2021-09-11	unclassifiable	Homo sapiens
1416	OU606740		2021-09-11	unclassifiable	Homo sapiens
1417	OU607028		2021-09-11	unclassifiable	Homo sapiens
1418	OU607043		2021-09-11	unclassifiable	Homo sapiens
1419	OU607057		2021-09-11	unclassifiable	Homo sapiens
1420	OU607188		2021-09-11	unclassifiable	Homo sapiens
1421	OU608004		2021-09-11	unclassifiable	Homo sapiens
1422	OU608042		2021-09-11	unclassifiable	Homo sapiens
1423	OU608147		2021-09-11	unclassifiable	Homo sapiens
1424	OU608153		2021-09-11	unclassifiable	Homo sapiens
1425	OU608170		2021-09-11	unclassifiable	Homo sapiens
1426	OU608410		2021-09-11	unclassifiable	Homo sapiens
1427	OU608633		2021-09-11	unclassifiable	Homo sapiens
1428	OU609392		2021-09-11	unclassifiable	Homo sapiens
1429	OU609425		2021-09-11	unclassifiable	Homo sapiens
1430	OU609540		2021-09-11	unclassifiable	Homo sapiens
1431	OU609558		2021-09-11	unclassifiable	Homo sapiens
1432	OK001857		2021-09-02	unclassifiable	Homo sapiens
1433	OK001861		2021-09-02	unclassifiable	Homo sapiens
1434	MZ976786		2021-09-01	unclassifiable	Homo sapiens
1435	MZ996568		2021-09-01	unclassifiable	Homo sapiens
1436	MZ723934		2021-08-09	unclassifiable	Homo sapiens
1437	OU207302		2021-06-20	unclassifiable	Homo sapiens
1438	MW947211	Institute of Biomedical and Gentic Engineering, Rare and Infectious Disease Lab, Pakistan	2021-04-19	unclassifiable	Homo sapiens
1439	MW947212	Institute of Biomedical and Gentic Engineering, Rare and Infectious Disease Lab, Pakistan	2021-04-19	unclassifiable	Homo sapiens
1440	MW947213	Institute of Biomedical and Gentic Engineering, Rare and Infectious Disease Lab, Pakistan	2021-04-19	unclassifiable	Homo sapiens
1441	MW646466	Institute of Biomedical & Genetic Engineering (IBGE), Genetic Diseases, Pakistan	2021-02-22	unclassifiable	Homo sapiens
1442	MW642504	Institute of Biomedical & Genetic Engineering (IBGE), Genetic Diseases, Pakistan	2021-02-21	unclassifiable	Homo sapiens
1443	MW642506	Institute of Biomedical & Genetic Engineering (IBGE), Genetic Diseases, Pakistan	2021-02-21	unclassifiable	Homo sapiens
1444	MW644687	Institute of Biomedical & Genetic Engineering (IBGE), Genetic Diseases, Pakistan	2021-02-21	unclassifiable	Homo sapiens
1445	MW644688	Institute of Biomedical & Genetic Engineering (IBGE), Genetic Diseases, Pakistan	2021-02-21	unclassifiable	Homo sapiens
1446	MW644689	Institute of Biomedical & Genetic Engineering (IBGE), Genetic Diseases, Pakistan	2021-02-21	unclassifiable	Homo sapiens
1447	MW644690	Institute of Biomedical & Genetic Engineering (IBGE), Genetic Diseases, Pakistan	2021-02-21	unclassifiable	Homo sapiens
1448	MW617293	Institute of Biomedical and gentic Engineering, Rare and Infectious Disease Lab, Pakistan	2021-02-17	unclassifiable	Homo sapiens
1449	MW617298	Institute of Biomedical and gentic Engineering, Rare and Infectious Disease Lab, Pakistan	2021-02-17	unclassifiable	Homo sapiens
1450	MW617306	Institute of Biomedical and Gentic Engineering, Rare and Infectious Disease Lab, Pakistan	2021-02-17	unclassifiable	Homo sapiens
1451	MW617312	Institute of Biomedical and Gentic Engineering, Rare and Infectious Disease Lab, Pakistan	2021-02-17	unclassifiable	Homo sapiens
1452	MW617321	Institute of Biomedical and Gentic Engineering, Rare and Infectious Disease Lab, Pakistan	2021-02-17	unclassifiable	Homo sapiens
1453	MW617324	Institute of Biomedical and Gentic Engineering, Rare and Infectious Disease Lab, Pakistan	2021-02-17	unclassifiable	Homo sapiens
1454	MW617325	Institute of Biomedical and Gentic Engineering, Rare and Infectious Disease Lab, Pakistan	2021-02-17	unclassifiable	Homo sapiens
1455	MT539157	National Institute of Health, Virology, Pakistan	2020-05-30	unclassifiable	Homo sapiens
1456	MT273658	Institute of Biomedical & Genetic Engineering, Pakistan	2020-04-06	unclassifiable	Homo sapiens
1457	ON823199		2022-06-23	unclassifiable	Homo sapiens
1458	ON823200		2022-06-23	unclassifiable	Homo sapiens
1459	ON823201		2022-06-23	unclassifiable	Homo sapiens
1460	ON823202		2022-06-23	unclassifiable	Homo sapiens
1461	ON823203		2022-06-23	unclassifiable	Homo sapiens
1462	ON823204		2022-06-23	unclassifiable	Homo sapiens
1463	ON823205		2022-06-23	unclassifiable	Homo sapiens
1464	ON823206		2022-06-23	unclassifiable	Homo sapiens
1465	ON823208		2022-06-23	unclassifiable	Homo sapiens
1466	ON823209		2022-06-23	unclassifiable	Homo sapiens
1467	ON115820		2022-05-01	unclassifiable	Homo sapiens
1468	ON115821		2022-05-01	unclassifiable	Homo sapiens
1469	ON115822		2022-05-01	unclassifiable	Homo sapiens
1470	MW542138	National Institute of Health, Department of Virology/Immunology, Pakistan	2022-02-01	unclassifiable	Homo sapiens
1471	MW542139	National Institute of Health, Department of Virology/Immunology, Pakistan	2022-02-01	unclassifiable	Homo sapiens
1472	OM341576	Khyber Medical University, Public Health Reference Lab-KP, Pakistan	2022-01-22	unclassifiable	Homo sapiens
1473	OM341577	Khyber Medical University, Public Health Reference Lab-KP, Pakistan	2022-01-22	unclassifiable	Homo sapiens
1474	OM341578	Khyber Medical University, Public Health Reference Lab-KP, Pakistan	2022-01-22	unclassifiable	Homo sapiens
1475	OM341579	Khyber Medical University, Public Health Reference Lab-KP, Pakistan	2022-01-22	unclassifiable	Homo sapiens
1476	OM341580	Khyber Medical University, Public Health Reference Lab-KP, Pakistan	2022-01-22	unclassifiable	Homo sapiens
1477	OM341581	Khyber Medical University, Public Health Reference Lab-KP, Pakistan	2022-01-22	unclassifiable	Homo sapiens
1478	OM341582	Khyber Medical University, Public Health Reference Lab-KP, Pakistan	2022-01-22	unclassifiable	Homo sapiens
1479	OM341583	Khyber Medical University, Public Health Reference Lab-KP, Pakistan	2022-01-22	unclassifiable	Homo sapiens
1480	OM341584	Khyber Medical University, Public Health Reference Lab-KP, Pakistan	2022-01-22	unclassifiable	Homo sapiens
1481	OM341585	Khyber Medical University, Public Health Reference Lab-KP, Pakistan	2022-01-22	unclassifiable	Homo sapiens
1482	OM341586	Khyber Medical University, Public Health Reference Lab-KP, Pakistan	2022-01-22	unclassifiable	Homo sapiens
1483	OM341587	Khyber Medical University, Public Health Reference Lab-KP, Pakistan	2022-01-22	unclassifiable	Homo sapiens
1484	OM341588	Khyber Medical University, Public Health Reference Lab-KP, Pakistan	2022-01-22	unclassifiable	Homo sapiens
1485	OM341589	Khyber Medical University, Public Health Reference Lab-KP, Pakistan	2022-01-22	unclassifiable	Homo sapiens
1486	OM341590	Khyber Medical University, Public Health Reference Lab-KP, Pakistan	2022-01-22	unclassifiable	Homo sapiens
1487	OM341591	Khyber Medical University, Public Health Reference Lab-KP, Pakistan	2022-01-22	unclassifiable	Homo sapiens
1488	OM341592	Khyber Medical University, Public Health Reference Lab-KP, Pakistan	2022-01-22	unclassifiable	Homo sapiens
1489	OM341593	Khyber Medical University, Public Health Reference Lab-KP, Pakistan	2022-01-22	unclassifiable	Homo sapiens
1490	OM341594	Khyber Medical University, Public Health Reference Lab-KP, Pakistan	2022-01-22	unclassifiable	Homo sapiens
1491	OM219807	Khyber Medical University, Public Health Reference Lab-KP, Pakistan	2022-01-11	unclassifiable	Homo sapiens
1492	OM190417	Khyber Medical University, Public Health Reference Lab-KP, Pakistan	2022-01-10	unclassifiable	Homo sapiens
1493	OM131609	The Aga Khan University, Pediatrics and Child Health, Pakistan	2022-01-05	unclassifiable	Homo sapiens
1494	OM131623	The Aga Khan University, Pediatrics and Child Health, Pakistan	2022-01-05	unclassifiable	Homo sapiens
1495	OM131624	The Aga Khan University, Pediatrics and Child Health, Pakistan	2022-01-05	unclassifiable	Homo sapiens
1496	OM090218	Khyber Medical University, Public Health Reference Lab-KP, Pakistan	2022-01-02	unclassifiable	Homo sapiens
